# Supplementary material for: Summary of performance data for technologies to control gaseous, odor, and particulate emissions from livestock operations: Air management practices assessment tool (AMPAT)
Source: Data Brief. 2016 Apr 12;7:1413–29. doi: 10.1016/j.dib.2016.03.070 (PMC4845084; doi:10.1016/j.dib.2016.03.070)
Supplement: Supplementary file 1 — Supplementary material [file mmc1.xlsx]

## Sheet: Animal Housing Swine
Swine - Animal Housing					Reduction < 33%		33 < Reduction < 66%		Reduction > 67%
					Problem Area Effectiveness/Cost
	Technology	Year	DOI	Reference	Ammonia	Hydrogen Sulfide	Odor	Dust/ Particulates	Volatile Organic Compounds	Greenhouse Gases	Cost	Notes
1	Barriers	2008	http://www.mnpork.com/FileLibrary/States/MN/MPB%20Research/biocurtains.pdf	Nicolai, R.E., B. Hofer, K. Chirpich. 2008. Evaluation of a Bio-Curtain. Final Report to the Minnesota Pork Producers.	No Data	-446-46%	No Data	No Data	No Data	No Data	No Data	Conducted on farm scale. Values calculated from Table 1, not including the 0' from fan data.
2	Barriers	2003	http://dx.doi. 10.13031/2013.13662	Ford, S.E, and G.L Riskowski. 2003. Effect of windbreak wall location on ventilation fan performance. Appl. Eng. Agric. 19(3) 343-346.	No Data	No Data	No Data	No Data	No Data	No Data	No Data	Conducted on lab scale. Tested only placement effects of wall on fan performance.
3	Barriers	2003	http://dx.doi.org/10.13031/2013.13594	Ikeguchi, A., G. Zhang, L. Okushima, and J.C. Bennetsen. 2003. Windward Windbreak Effects on Airflow In and Around a Scale Model of a Naturally Ventilated Pig Barn. T. ASAE. 46:3, 789-795.	No Data	No Data	building<net< solid wall	No Data	No Data	No Data	No Data	Dispersion; compared between solid wall, net, and another building.
4	Barriers	2000	http://elibrary.asabe.org.proxy.lib.iastate.edu/azdez.asp?search=1&JID=1&AID=83&CID=shc2000&T=2&urlRedirect=	Bottcher, R.W, R.D. Munilla, G.R. Baughman, and K.M. Keener. 2000. Designs for windbreak walls for mitigating dust and odor emissions from tunnel ventilated swine buildings. In: Swine Housing, Proceedings of the First International Conference. ASAE, St. Joseph, MI pp. 174-180.	No Data	No Data	26-92%	reduced	No Data	No Data	No Data	Review Paper.
5	Barriers	1997	No Link	Hoff, S.J., L. Dong, X.W. Li, D.S. Bundy, J.D. Harmon, H. Xin. 1997. Odor removal using biomass filters. In: Livestock Environment V, Proceedings of the Fifth International Symposium. ASAE, St. Joseph, MI. pp 101-108.	No Data	No Data	50-90%	45-75%	No Data	No Data	No Data	Conducted on farm scale.
6
7
8
9
10
NS:Not significant. "reduced" or "increased": specific values not reported.
					Problem Area Effectiveness/Cost
	Technology	Year	DOI	Reference	Ammonia	Hydrogen Sulfide	Odor	Dust/ Particulates	Volatile Organic Compounds	Greenhouse Gases	Cost	Notes
1	Biofilters	2014	http://dx.doi:10.13031/aea.30.10493	Liu, Z., W. Powers, S. Mukhtar. 2014. A review of practices and technologies for odor control in swine production facilities. Appl. Eng. Agric. 30(3): 477-492.	18-96%	23-94%	51-95%	No Data	No Data	No Data	No Data	Review Paper.
2	Biofilters	2014	http://dx.doi.org/10.1016/j.jenvman.2014.03.008	Dumont, E., Hamon, L., Lagadec, S., Landrain, B., Andres, Y. 2014. NH3 biofiltration of piggery air. J. Environ. Manag. 140: 26-32.	30-100%	No Data	No Data	No Data	No Data	No Data	No Data	Conducted on farm pilot scale over a 190 days in the summer and fall.
3	Biofilters	2013	http://dx.doi: 10.2527/jas.2013-6584	Montes, F., Meinen, R., Dell, C., Rotz, A., Hristov, A. N., Oh, J., Waghorn, G., Gerber, P. J., Henderson, B., Makkar, H. P. S., Dijkstra, J. 2013. Special topics- Mitigation of methane and nitrous oxide emissions from animal operations: II. A review of manure managment mitigation options. J. Anim. Sci. 91: 5070-5094.	>30%	No Data	No Data	No Data	No Data	<10% CH4	No Data	Review Paper.
4	Biofilters	2012	http://dx.doi.org/10.1016/j.bios ystemseng.2012.0 4.001	Lim, T.-T., Y. Jin, J.Q. Ni, A.J. Heber. 2012. Field Evaluation of Biofilters in Reducing Aerial Pollutatnt Emissions from a Commercial Pig Finishing Building. Biosyst. Eng. 112: 192-201.	Trail A: 31.2% (biofilter 1) 18.1% (biofilter 2) Trial B: 45.8% (biofilter 1) 18.0% (biofilter 2)	Trial A: 26.6% (biofilter 1) 23.6% (biofilter 2) Trial B: 42.2% (biofilter 1) 27.9% (biofilter 2)	No Data	Trial A: 62% (PM10) 89.7% (TSP) Trial B: 62.9% (PM10) 96.3% (TSP)	No Data	NS CH4	one biofilter + installation = $1200; 127mm biofilter* = $4000 or $4/pig-space; 254mm biofilter* = $4200 or $4.2/pig-space (2012)	Trial A: Aug. 1 to Oct. 19 (127mm of material) Trial B: Oct. 19 to Dec. 1 (254mm of material) *Cost is calculated for a 1000-head pig finishing building with 3 pit fans and includes the hydration system and installation.
5	Biofilters	2012	http://dx.doi:10.1016/j.procbio.2011.10.007	Ramirez, A. A., Garcia-Aguilar, B. P., Jones, J. P., Heitz, M. 2012. Improvement of methane biofiltration by the addition of non-ionic surfactants to biofilters packed with inert materials. Process Biochem. 47: 76-82.	No Data	No Data	No Data	No Data	No Data	35-48% CH4	No Data	Conducted on lab scale over 1 year.
6	Biofilters	2012	http://dx.doi: 10.13031/2013.42476	Chen, L., Hoff, S.J. 2012. A two-stage wood chip-based biofilter system to mitigate odors from a deep-pit swine building. Appl. Eng. Agric. 28: 893-901.	0.41	0.83	0.51	No Data	No Data	No Data	No Data	Conducted on farm. Compared moisture contents of the the media.
7	Biofilters	2012	http://dx.doi:10.1007/s00253-012-3998-z	Veillette, M., Girard, M., Viens, P., Brzezinski, R., Heitz, M. 2012. Function and limits of biofilters for removal of mathane in exhaust gases from the pig industry. Appl. Microbiol. Biotechnol. 94: 601-611.	No Data	No Data	No Data	No Data	No Data	50-85% CH4	$1,085.00-$1,785.00 capital cost $6.00-$31.00/ton CO2 eq operating cost	Review Paper.
8	Biofilters	2012	http://dx.doi.org/10.1021/jf300182c	Hansen, M.J., Liu, D., Guldberg, L.B., Feilberg, A. 2012. Application of proton-transfer-reaction mass spectrometry to the assessment of odorant removal in a biological air cleaner for pig production. J. Agric. Food Chem. 60: 2599-2606.	No Data	0.75	No Data	No Data	80-99% NS-15% SC	No Data	No Data	Conducted on farm scale over 13 days. Measured 17 VOCs and hydrogen sulfide.
9	Biofilters	2012	http://dx.doi: 10.1080/10473289.2011.639479	Akdeniz, N., Janni, K.A. 2012. Full-scale biofilter reduction efficeiencies assessed using portable 24-hour sampling units. J. Air Waste Manage. 62: 170-182.	61-86%	49-85%	No Data	No Data	No Data	-29.2--12% N2O 21.5-27.5% CH4 NS CO2	No Data	Conducted on farm scale over 1 day.
10	Biofilters	2011	http://dx.doi:10.1016/j.syapm.2010.11.022	Kristiansen, A., Pedersen, K.H., Nielsen, P. H., Nielsen, L. P., Nielsen, J. L., Schramm, A. 2011. Bacterial community structure of a full-scale biofilter treating pig house exhaust air. Syst. Appl. Microbiol. 34: 344-352.	70-97%	No Data	No Data	No Data	70-94%	No Data	No Data	Conducted on farm scale.
11	Biofilters	2011	http://dx.doi:10.1128/AEM.06175-11	Kristiansen, A., Lindholst, S., Feilberg, A., Nielsen, P. H., Neufled, J. D., Nielsen, J. L. 2011. Butyric acid- and dimethyl disulfide-assimilating microorganisms in a biofilter treating air emissions from a livestock facility. Appl. Environ. Microb. 77: 8595-8604.	0.9	-0.02	No Data	No Data	>70% VFAs 29-50% S VOCs 81% phenol 89% p-cresol 68% 4-ethylphenol 48% indole 69% skatole	No Data	No Data	Conducted on farm scale.
12	Biofilters	2011	http://www.izoo.krakow.pl/index.php?option=com_content&task=view&id=300&Itemid=248	Tymczyna, L., Chmielowiec-Korzeniowska, A., Raczynska, J., Drabik, A. 2011. Removal of microbial contaminants from pig house air using biofilter organic media. Ann. Anim. Sci. 11: 453-464.	No Data	No Data	No Data	No Data	No Data	No Data	No Data	Conducted on farm over 6 months. Compared different media on microbial removal. 30-100% bacteria and fungi reduction.
13	Biofilters	2011	http://dx.doi:10.1016/j.biortech.2011.01.058	Akdeniz, N., Janni, K.A., Salnikov, I.A. 2011. Biofilter preformance of pine nuggets and lava rock as media. Bioresour. Technol. 102: 4974-4980.	0.56	0.88	<48%	No Data	0.87	25% CH4 0.7% N2O	No Data	Conducted on farm over 6 months. Compared pine chips and lava rock media. Value for VOCs is total reduced sulfur.
14	Biofilters	2009	http://dx.doi: 10.13031/2013.26330	Hoff, S. J., Harmon, J. D., Chen, L., Janni, K. A., Schmidt, D. R., Nicolai, R. E., Jacobson, L. D. 2009. Partial biofiltration of exhaust air from a hybrid ventilated deep-pit swine finisher barn. Appl. Eng. Agric. 25: 269-280.	0.58	No Data	0.37	No Data	No Data	No Data	No Data	Conducted on farm scale over 5 months.
15	Biofilters	2009	http://dx.doi:10.3155/1047-3289.59.5.520	Chen, L., Hoff, S., Cai, L., Koziel, J., Zelle, B. 2009. Evaluation of wood chip-based biofilters to reduce odor, hydrogen sulfide, and ammonia from swine barn ventilation air. J. Air Waste Manage. 59: 520-530.	74%, 43.4%	88.6%, 81.8%	82.3%, 70.1%	No Data	99.8%, 99.4%	No Data	No Data	Conducted on farm over 13 weeks. Compared western cedar and hardwood wood chips respectively.
16	Biofilters	2008	http://dx.doi: 10.13031/2013.25367	Ro, K.S., McConnell, L.L., Johnson, M.H., Hunt, P.G., Parker, D. 2008. Livestock air treatment using PVA-coated powdered activated carbon biofilter. Appl. Eng. Agric.24: 791-798.	0.8	0.97	No Data	No Data	No Data	increased N2O NS CH4	No Data	Conducted on lab scale over 37 days.
17	Biofilters	2008	http://dx.doi:10.1016/j.biortech.2008.01.085	Chen, L., Hoff, S.J., Koziel, J.A., Cai, L., Zelle, B., Sun, G. 2008. Preformance evaluation of a wood-chip based biofilter using solid-phase microextraction and gas chromatography-mass spectroscopy-olfactometry. Bioresour. Technol. 99: 7767-7780.	No Data	No Data	No Data	No Data	76-93%	No Data	No Data	Conducted on farm over 13 weeks. Compared western cedar and hardwood wood chips.
18	Biofilters	2007	http://hdl.handle.net/2183/12861	Riis, A. L., Lyngbye, M. 2007. Odour and ammonia reductions in ventilation air from growing-finishing pig units using vertical biofilters. Biotechniques for Air Pollution Control II. 77-83.	NS-14%	No Data	58-60%	No Data	No Data	No Data	No Data	Conducted on farm scale in winter and summer.
19	Biofilters	2004	http://www.iwaponline.com/wst/04409/wst044090253.htm	Melse, R.W., Mol, G. 2004. Odour and ammonia removal from pig house exhaust air using a biotrickling filter. Water Sci. Technol. 50: 275-282.	0.79	No Data	0.49	No Data	No Data	No Data	No Data	Conducted on farm scale over 72 days.
20	Biofilters	2002	http://dx.doi:10.1016/S0960-8524(02)00034-2	Sheridan, B. A., Curran, T. P., Dodd, V. A. 2002. Assessment of the influence of media particle size on the biofiltration of odorous exhaust ventilation air from a piggery facility. Bioresour. Technol. 84: 129-143.	64-93%	No Data	88-95%	No Data	-147-66% SC	No Data	No Data	Conducted on pilot scale over 63 days.
21	Biofilters	2002	http://dx.doi:10.1006/bioe.2002.0083	Sheridan, B. A., Curran, T. P., Dodd, V. A., Colligan, J. 2002. Biofiltration of odour and ammonia from a pig unit-a pilot-scale study. Biosyst. Eng. 82: 441-453.	54-93%	No Data	77-95%	No Data	No Data	No Data	No Data	Conducted on pilot scale.
22	Biofilters	2002	http://www.engr.usask.ca/societies/csae/protectedpapers/c0127.pdf	Mann, D. D., DeBruyn, J. C., Zhang, Q. 2002. Design and evaluation of an open biofilter for treatment of odour from swine barns during sub-zero ambient temperatures. Can. Biosyst. Eng. 44: 21-26.	No Data	No Data	60-94%	No Data	No Data	No Data	No Data	Conducted on farm scale over 6 months.
23	Biofilters	2001	http://www.iwaponline.com/wst/04409/wst044090253.htm	Hartung, E., Martinec, M., Jungbluth, T. 2001. Biofilters-the influence of different filter materials and different operating conditions on the reduction efficiency. Water Sci. Technol. 43: 253-260.	No Data	No Data	60-81%	No Data	No Data	No Data	No Data	Conducted on farm scale over 5 months. Different filter materials were tested; biochips, bark and chopped wood, coconut fiber, compost pellets and fiber peat.
24	Biofilters	2001	http://dx.doi: 10.13031/2013.2302	Hartung, E., Jungbluth, T., Buscher, W. 2001. Reduction of ammonia and odor emissions from a piggery with biofilters. T. ASAE. 44: 113-118.	15-36%	No Data	78-80%	No Data	No Data	No Data	No Data	Conducted on pilot scale using 6.5 year old biofilter bed.
25	Biofilters	2001	http://www.iwaponline.com/wst/toc.htm	Nicolai, R.E., Janni, K.A. 2001. Biofilter media mixture ratio of wood chips and compost treating swine odors. Water Sci. Technol. 44: 261-267.	6-81%	3-87%	42.3-78.8%	No Data	No Data	No Data	No Data	Conducted on farm over 3 months. Compared moisture contents of the media.
26	Biofilters	2000	http://dx.doi: 10.13031/2013.2675	Classen, J.J., Young, J.S., Bottcher, R.W., Westerman, P.W. 2000. Design and analysis of pilot scale biofiltration system for odorous air. T. ASAE. 43: 111-118.	No Data	No Data	61, 58, 84%	No Data	No Data	No Data	No Data	Conducted on pilot scale over 93 days. Values are for reductions in odor intensity, irritation intensity and unpleasantness respectively.
27
28
29
30
NS:Not significant. "reduced" or "increased": specific values not reported.
SC: Sulfur compounds
					Problem Area Effectiveness/Cost
	Technology	Year	DOI	Reference	Ammonia	Hydrogen Sulfide	Odor	Dust/ Particulates	Volatile Organic Compounds	Greenhouse Gases	Cost	Notes
1	Chimneys	2004	http://dx.doi:10.1016/S0960-8524(03)00179-2	Sheridan, B.A., E.T. Hayes, T.P. Curran, V.A. Dodd. 2004. A dispersion modelling approach to determining the odour impact of intensive pig production units in Ireland. Bioresour. Technol. 91(2):145-152.	No Data	No Data	NS	No Data	No Data	No Data	No Data	Modelling paper.
2	Chimneys	2003	No Link	Kai, P., T. Ellermann, T. Bikkelsen, P. Lofstrom, H. Jorgensen. 2003. Effect of Stack Height on Close Range Dispersion of Exhaust Air from Pig Houses. In: International Symposium on Gaseous and Odour Emissions from Animal Production Facilities. Horsens, DK. p. 264-272.	No Data	No Data	reduced	No Data	No Data	No Data	No Data	Conducted on farm scale using tracer gas and artifical smoke.
3	Chimneys	1995	No Link	Mortensen, B., P. Kai. 1995. Odor problems in relation to pig production in Denmark. In: International Livestock Odor Conference, New Knowledge in Livestock Odor. Ames, IA. p.121-124.	No Data	No Data	NS	No Data	No Data	No Data	No Data	Conducted on farm scale using tracer gas. Data is preliminary.
4	Chimneys	1985	No Link	O’Neill, D.H., I.W. Stewart. 1985. State of the Art Report:The Control of Odour Nuisance from Intensive Livestock Buildings. National Institute of Agricultural Engineering, Bedford, UK and Warren Spring Laboratory, Stevenage, UK. pp. 136.	No Data	No Data	No Data	No Data	No Data	No Data	No Data	Review Paper.
5
NS:Not significant. "reduced" or "increased": specific values not reported.
					Problem Area Effectiveness/Cost
	Technology	Year	DOI	Reference	Ammonia	Hydrogen Sulfide	Odor	Dust/ Particulates	Volatile Organic Compounds	Greenhouse Gases	Cost	Notes
1	Diet Manipulation	2014	http://dx.doi:10.13031/aea.30.10493	Liu, Z., W. Powers, S. Mukhtar. 2014. A review of practices and technologies for odor control in swine production facilities. Appl. Eng. Agric. 30(3): 477-492.	NS-79%	No Data	-11-59%	No Data	No Data	No Data	<$0.5/pig	Review Paper.
2	Diet Manipulation	2014	http://dx.doi.org/10.1016/j.agee.2014.08.015	Philippe, F.X., Nicks, B. 2014. Review of greenhouse gas emissions from pig houses: Production of carbon dioxide, methane and nitrous oxide by animals manure. Agric. Ecosyst. Environ. 199: 10-25.	No Data	No Data	No Data	No Data	No Data	-10-7%, -24-25% CO2 -10-60%, -153-NS% CH4 -96-NS%, NS-61% N2O	No Data	Review Paper. Reduced dietary protein and high fiber diets respectively.
3	Diet Manipulation	2013	http://dx.doi: 10.2527/jas.2013-6584	Montes, F., Meinen, R., Dell, C., Rotz, A., Hristov, A. N., Oh, J., Waghorn, G., Gerber, P. J., Henderson, B., Makkar, H. P. S., Dijkstra, J. 2013. Special topics- Mitigation of methane and nitrous oxide emissions from animal operations: II. A review of manure managment mitigation options. J. Anim. Sci. 91: 5070-5094.	reduced protein >30%	No Data	No Data	No Data	No Data	reduced protein 10-30% N2O high fiber >30% N2O high fiber <10% CH4	No Data	Review Paper. Reduced dietary protein and high fiber diets respectively.
4	Diet Manipulation	2011	http://dx.doi:10.1016/j.agee.2011.03.012	Philippe, F. X., Cabaraux, J. F., Nicks, B. 2011. Ammonia emissions from pig houses: Influencing factors and mitigation techniques. Agric. Ecosyst. Environ. 141: 245-260.	40% 15-20% -30-20% 5-57% 20-30% 33% 50% 15-25%	No Data	No Data	No Data	No Data	No Data	No Data	Review Paper. High fiber diet, phase feeding, enzyme supplementation, salts and eletrolyte balance, yucca extract, zeolites, probiotics, others respectively.
5	Diet Manipulation	2010	http://dx.doi:10.2134/jeq2009.0400	Eriksen, J., Adamsen, A. P. S., Norgaard, J. V., Poulsen, H. D., Jensen, B. B., Petersen, S. O. 2010. Emissions of sulfur-containing odorants, ammonia, and methane from pig slurry: effects of dietary methionine and benzoic acid. J. Environ. Qual. 39: 1097-1107.	BA 60-70%	M increased BA reduced	No Data	No Data	M increased BA reduced DMTS BA increased MT BA+M increased MT and DMDS BA reduced Isob and Isov M increased Isob and Isov BA reduced Ind and Pc M increased Ind and Pc	BA reduced CH4	No Data	Conducted on pilot scale over 112 days with 6 reps. Compared control with manure from pigs fed diets with elevated levels of methionine (M) or benzoic acid (BA) or both (BA+M). VOCs measured were methanethiol (MT), dimethyl sulfide (DMS), dimethyl disulfide (DMDS), dimethyl trisulfide (DMTS), Isobutyric (Isob), Isovalerianic (Isov), Indoles (Ind) and p-cresol (Pc).
6	Diet Manipulation	2009	http://dx.doi:10.1016/j.biortech.2009.03.026	Milllner, P. D. 2009. Bioaerosols associated with animal production operations. Bioresour. Technol. 100: 5379-5385.	No Data	No Data	No Data	0.5	No Data	No Data	No Data	Review paper. 4% fat was added to diet.
7	Diet Manipulation	2008	http://www.cabi.org/cabdirect/FullTextPDF/2009/20093314697.pdf	Powers, W.J., S.B. Zamzow, and B.J. Kerr. 2008, September. Diet Modification as a Mitigation Tool for Swine Production. International Conference of Agricultural Engineering: Technology for All: Sharing the Knowledge for Development, Brazil. Germany: International Commission of Agricultural Engineering.	Reduced N study: 22% (LCP); 48% (ULCP) Corn co-product study: Increased (DDGs &DDC); 10% (CGM)	Reduced N study: NS Corn co-product study: Increased (DDGs); 10% (DDC); 15% (CGM)	No Data	No Data	No Data	Reduced N study: NM Corn co-products study: CH4: 7.4% (DDGs); increased by 3.7% (DDC); increased by 11% (CGM)	No Data	Reduced N study: 3 diets (control, low crude protein {LCP}, & ultra-low crude protein {ULCP})Corn co-products study: 4 diets (control, dehulled degermed corn {DDC}, dried distillers grains {DDGs}, and corn germ meal {CGM})
8	Diet Manipulation	2008	http://old.pork.org/filelibrary/resources/04823.pdf	Sutton, A. 2008. Feed Management Practices to Minimize Odors from Swine Operations.	17-60%	30-48%	23-55%	reduced	increased-reduced	No Data	No Data	Extension review fact sheet.
9	Diet Manipulation	2007	http://dx.doi:10.1016/j.livsci.2007.01.112	Aarnik, A. J. A., Verstegen, M. W. A. 2007. Nutrition, key factor to reduce environmental load from pig production. Livest. Sci. 109: 194-203.	0.7	No Data	reduced	No Data	No Data	increase CH4	No Data	Review Paper.
10	Diet Manipulation	1999	http://www.ncbi.nlm.nih.gov/pubmed/10100673	Sutton, A. L., Kephart, K. B., Verstegen, M. W. A, Canh, T.T., Hobbs, P. J. 1999. Potential for reduction of odorous compounds in swine manure through diet modification. J. Anim. Sci. 77: 430-439.	28-79%	No Data	No Data	No Data	NS	No Data	No Data	Review Paper.
11	Diet Manipulation	1995	http://dx.doi.org/10.1016/0960-8524(94)00107-C	Amon, M., M. Dobeic, T.H. Misselbrook, B.F. Pain, V.R. Phillips, and R.W. Sneath. 1995. A Farm Scale Study on the use of De-odorase for Reducing Odor and Ammonia Emissions from Intensive Fattening Piggeries. Bioresour. Technol. 51, 163-169.	0.26	No Data	NS	No Data	No Data	No Data	No Data	Conducted on farm scale over 60 days. Pigs were fed De-Odorase in the feed.
12
13
14
15
NS:Not significant. "reduced" or "increased": specific values not reported.
					Problem Area Effectiveness/Cost
	Technology	Year	DOI	Reference	Ammonia	Hydrogen Sulfide	Odor	Dust/ Particulates	Volatile Organic Compounds	Greenhouse Gases	Cost	Notes
1	Electrostatic Precipitation	2014	http://epiair.com/wp-content/uploads/2012/06/MB-Data-Book.pdf	Baumgartner Environics, Inc. 2014. EPI Technology Data, Data & Statistical Analysis Collected and Provided by Murphy-Brown, LLC. Accessed: 1/22/2014.	0.55	0.59	0.19	43-58%	No Data	No Data	-$0.35 per cwt	Conducted on farm scale. Fact Sheet.
2	Electrostatic Precipitation	2012	http://dx.doi.org/10.1021/es3025758	Hamon, L., Andres, Y., Dumont, E. 2012. Aerial Pollutants in swine buildings: A review of their characterization and methods to reduce them. Environ. Sci. Technol. 46: 12287-12301.	No Data	No Data	No Data	33-50%	No Data	No Data	No Data	Review Paper.
3	Electrostatic Precipitation	2008	http://dx.doi: 10.13031/2013.25489	Nicolai, R.E., B.J. Hofer. 2008. Swine finishing barn dust reduction resulting from an electrostatic space discharge system. ASABE 701P0408.Eighth International Livestock Environment Symposium. P. 125-131. ASABE, St. Joseph, MI.	No Data	No Data	No Data	47-63%	No Data	No Data	No Data	Conducted on farm scale.
4	Electrostatic Precipitation	2008	http://www.google.com/url?sa=t&rct=j&q=&esrc=s&source=web&cd=8&ved=0CEsQFjAH&url=http%3A%2F%2Fstore.extension.iastate.edu%2FProduct%2FMitigating-Air-Emissions-Conference-Proceedings-PDF&ei=8HBBVKXBMJWiyATK1oCADA&usg=AFQjCNGpm8U-UeZWaKvwQWPP8Y7UzqlE3w&bvm=bv.77648437,d.aWw	Ritz, C.W., B.W. Mitchell, B.D. Fairchild, M. Czarick, J.W. Worley. 2008. Dust and Ammonia Control in Poultry Production Facilities Using an Electrostatic Space Charge System. Mitigating Air Emissions From Animal Feeding Operations: Technical Summaries. p. 47-50	0.13	No Data	No Data	0.43	No Data	No Data	4000	Conducted on farm scale. Cost is capital costs. Study on poultry.
5
NS:Not significant. "reduced" or "increased": specific values not reported.
					Problem Area Effectiveness/Cost
	Technology	Year	DOI	Reference	Ammonia	Hydrogen Sulfide	Odor	Dust/ Particulates	Volatile Organic Compounds	Greenhouse Gases	Cost	Notes
1	Landscaping	2014	http://dx.doi:10.13031/aea.30.10493	Liu, Z., W. Powers, S. Mukhtar. 2014. A review of practices and technologies for odor control in swine production facilities. Appl. Eng. Agric. 30(3): 477-492.	<50%	<85%	6-66%	<50%	No Data	No Data	No Data	Review Paper.
2	Landscaping	2012	http://dx.doi.org/10.1016/j.agee.2011.12.002	Hernandez, G., S. Trabue, T. Sauer, R. Pfeiffer, J. Tyndall. 2012. Odor Mitigation with Tree Buffers: Swine Production Case Study. Agric. Ecosyst. Environ. 149, 154-163.	No Data	No Data	40-60%	>40%	40-60%	No Data	No Data	Conducted at a commerical swine production facility in spring-fall period fo 2008 (3 swine-finising buildings both naturally and mechanically ventilated). Deep pit storage with 4 pit fans and 2 house fans.
3	Landscaping	2012	http://dx.doi.org/10.13031/2013.41250	Parker, D.B., G.W. Malone, and W.D. Walter. 2012. Vegetative Environmental Buffers and Exhaust Fan Deflectors for Reducing Downwind Odor and VOCs from Tunnel-ventilated Swind Barns. T. ASABE. 55:1, 227-240.	No Data	No Data	49-66%	No Data	NS	No Data	No Data	Conducted on farm scale over 5 months. Compared two similar 8-barn swine finisher sites, one with fan plume deflectors and vegetative buffers and the other with neither.
4	Landscaping	2009	http://dx.doi.org/10.1007/s10457-008-9140-7	Tyndall, J. C. and R.K. Grala. 2009. Financial Feasibility of Using Shelterbelts for Swine Odor Mitigation. Agroforest. Syst. 76:1, 237-250.	No Data	No Data	No Data	No Data	No Data	No Data	$0.01 to $0.65 per pig produced (2007)	Total costs based on a series of model pork finishing farms, differing shelterbelt design scenarios, long-term (20 years) maintenance costs, and whether or not government cost-share program was used.
5	Landscaping	2009	http://www.cabi.org/cabdirect/FullTextPDF/2012/20123153760.pdf	Lin, C.H., D.D. Walter, H.E. Garrett, and R.N. Lerch. 2009, May 31-June3. Controlling Swine Odor with Windbreaks. In M. Gold and M.M. Hall (Eds.), Agroforestry Comes of Age: Putting Science into Practice.Paper presented at the Proceedings of the 11th North American Agroforestry Conference, Columbia, Missouri (339-348). Columbia, USA: The University of Missouri Center for Agroforestry (UMCA).	No Data	No Data	No Data	No Data	No Data	No Data	No Data	Conducted on farm scale over 1 year. No control to compare.
6	Landscaping	2007	http://dx.doi.org/10.1007/s11270-007-9337-9	Lin, X.-J., S. Barrington, J. Nicell, D. Choiniere, and S. King. 2007. Livestock Odour Dispersion as Affected by Natural Windbreaks. Water Air Soil Poll. 182, 263-273.	No Data	No Data	LOPs reduced by 22% OC was decreased exponentially	No Data	No Data	No Data	No Data	Measured dispersion of odor by length of odor plumes (LOP) and odor concentration (OC).
7	Landscaping	2007	http://dx.doi. 10.1007/s10457-006-9017-6	Tyndall, J., Colletti, J. 2007. Mitigating swine odor with strategically designed shelterbelt systems: a review. Agroforest. Syst. 69: 45-65.	No Data	No Data	reduced	No Data	No Data	No Data	$0.45-$0.59 per pig marcketed	Review Paper.
8	Landscaping	2006	http://dx.doi.org/10.1016/j.agee.2006.02.014	Lin, X.-J., S. Barrington, J. Nicell, D. Choiniere, and A. Vezina. 2006. Influence of Windbreaks on Livestock Odour Dispersion Plume in the Field. Agric. Ecosyst. Environ. 116, 263-272.	No Data	No Data	Dispersion, more so than mitigation, was determined to reduce odor.	No Data	No Data	No Data	No Data	Focused more on the amount of dispersion happening due to the windbreak.
9
10
NS:Not significant. "reduced" or "increased": specific values not reported.
					Problem Area Effectiveness/Cost
	Technology	Year	DOI	Reference	Ammonia	Hydrogen Sulfide	Odor	Dust/ Particulates	Volatile Organic Compounds	Greenhouse Gases	Cost	Notes
1	Oil Sprinkling/Spraying/Additives	2014	http://dx.doi:10.13031/aea.30.10493	Liu, Z., W. Powers, S. Mukhtar. 2014. A review of practices and technologies for odor control in swine production facilities. Appl. Eng. Agric. 30(3): 477-492.	NS-100%	NS-88%	NS-94%	No Data	28-100%	No Data	No Data	Review Paper. Additives.
2	Oil Sprinkling/Spraying/Additives	2014	http://dx.doi:10.13031/aea.30.10493	Liu, Z., W. Powers, S. Mukhtar. 2014. A review of practices and technologies for odor control in swine production facilities. Appl. Eng. Agric. 30(3): 477-492.	0.3	0.27	No Data	0.46	No Data	No Data	No Data	Review Paper. Oil spraying/sprinkling.
3	Oil Sprinkling/Spraying/Additives	2009	http://dx.doi:10.1016/j.biortech.2009.03.026	Milllner, P. D. 2009. Bioaerosols associated with animal production operations. Bioresour. Technol. 100: 5379-5385.	No Data	No Data	No Data	0.75	No Data	No Data	No Data	Review paper. Spraying oil.
4	Oil Sprinkling/Spraying/Additives	2008	http://dx.doi:10.1016/j.agee.2007.10.002	Blanes-Vidal, V., Hansen, M.N., Pedersen, S., Rom, H.B. 2008. Emissions of ammonia, methane, and nitrous oxide from pig houses and slurry: Effects of rooting material, animal activity and ventilation flow. Agric. Ecosyst. Environ. 124: 237-244.	24%, 94%, NS	No Data	No Data	No Data	No Data	NS, NS, NS CH4 NS, increased, NS N2O	No Data	Conducted of farm scale over 37 days and pilot scale over 7 days. Compared maize silage, straw and wood chips as additives respectively to untreated manure.
5	Oil Sprinkling/Spraying/Additives	2008	http://dx.doi:10.1016/j.biortech.2007.12.082	Kim, K.-Y., Ko, H.-J., Kim, H.-T., Kim, Y.-S., Roh, Y.-M., Lee, C.-M., Kim, C.-N. 2008. Odor reduction rate in confinement pig building by spraying various additives. Bioresour. Technol. 99: 8464-8469.	increased reduced	increased reduced	increased reduced spice and essential oil	No Data	increased reduced	No Data	No Data	Conducted on farm scale over 24 hours. Compared additives; water, salt water, treated manure, microbial additive, soybean oil, artifical spice and essential oil. VOCs measured were sulfur compounds.
6	Oil Sprinkling/Spraying/Additives	2006	http://dx.doi:10.1016/j.agee.2005.08.015	Monteny, G. J., Bannink, A., Chadwick, D. Greenhouse gas abatement strategies for animal husbandry. Agric. Ecosyst. Environ. 112: 163-170.	No Data	No Data	No Data	No Data	No Data	21% CH4/N2O <80%CH4	No Data	Review Paper. Cooling manure in pit or adding lactic acid and lime-stone respectively.
7	Oil Sprinkling/Spraying/Additives	2006	http://www.csbe-scgab.ca/docs/meetings/2006/CSBE06147.pdf	Ouellette, C., S. Lemay, S. Godbout, I. Edeogu. 2006. Oil application to reduce dust and odouremissions from swine buildings. CSBE Paper No. 06-147. CSBE, Winnipeg, Canada.	No Data	No Data	reduced	72-95%	No Data	No Data	$5.00-$10.00/ pig/ day	Conducted on lab and pilot scale.
8	Oil Sprinkling/Spraying/Additives	2001	http://dx.doi: 10.13031/2013.5535	Paszek, D.A, L.D. Jacobson, V.J. Johnson, R.E. Nicolai. 2001. Design and management of an oil sprinkling system to control dust, odor, and gases in and from a curtain-sided pig barn. ASAE Paper No. 01-4076. ASAE, St. Joseph, MI.	0.363	0.179	0.278	59-79%	No Data	No Data	0.58	Conducted on farm scale. Cost is per pig for the 2500 pigs raised in the room per year.
9	Oil Sprinkling/Spraying/Additives	1999	http//hubcap.clemson.edu/scafrs/Peedee/certifi/CAMM.html.	Chastain, J.P. 1999. Air quality and odor control from swine production facilities. Chapter 9 in Confined Animal Manure Managers Certification Program Manual. Clemson University, Clemson SC. 9.1-9.11.	No Data	No Data	No Data	reduced	No Data	No Data	No Data	Fact sheet. Adding oil or water to feed and or pigs can reduce dust.
10	Oil Sprinkling/Spraying/Additives	1997	https://www-mwps.sws.iastate.edu/	MWPS. 1997. Sprinkling Oil to Reduce Dust, Gases, and Odor in Swine Buildings. AED-42. Midwest Plan Service, Ames, IA. www.mwps.org	No Data	No Data	No Data	80-85%	No Data	No Data	1.14	Fact sheet. Cost is per marketed pig.
11	Oil Sprinkling/Spraying/Additives	1996	http://dx.doi: 10.13031/2013.27598	Zhang, Y., A. Tanaka, E.M. Barber, J.J.R. Feddes. 1996. Effects of frequency and quantity of sprinkling canola oil on dust reduction in swine buildings. T. ASAE 39: 1077-1081.	No Data	No Data	No Data	37-89%	No Data	No Data	No Data	Conducted on farm scale.
12
13
14
15
NS:Not significant. "reduced" or "increased": specific values not reported.
					Problem Area Effectiveness/Cost
	Technology	Year	DOI	Reference	Ammonia	Hydrogen Sulfide	Odor	Dust/ Particulates	Volatile Organic Compounds	Greenhouse Gases	Cost	Notes
1	Ventilation	2011	http://dx.doi:10.1016/j.agee.2011.03.012	Philippe, F. X., Cabaraux, J. F., Nicks, B. 2011. Ammonia emissions from pig houses: Influencing factors and mitigation techniques. Agric. Ecosyst. Environ. 141: 245-260.	-0.25	No Data	No Data	No Data	No Data	No Data	No Data	Review Paper. Value for increasing ventilation 3x.
2	Ventilation	2008	http://www.google.com/url?sa=t&rct=j&q=&esrc=s&source=web&cd=8&ved=0CEsQFjAH&url=http%3A%2F%2Fstore.extension.iastate.edu%2FProduct%2FMitigating-Air-Emissions-Conference-Proceedings-PDF&ei=8HBBVKXBMJWiyATK1oCADA&usg=AFQjCNGpm8U-UeZWaKvwQWPP8Y7UzqlE3w&bvm=bv.77648437,d.aWw	Jacobson, L.D., B.Pl. Hetchler and D.R. Schmidt. 2008. Reducing H2S, NH3, PM, and odor emissions from deep-pit pig finishing facilities by managing pit ventilation.In: Mitigating Air Emissions from Animal Feeding Operations, Technology Summaries of the 19-21 May 2008 Conference (Des Moines, IA). p. 41-43.Iowa State University, Ames, IA.	0-20%	0-20%	0-20%	0-20%	No Data	No Data	Could save money by not putting in pit fans	Conducted on farm scale. Compared if pit fans were not used.
3	Ventilation	2007	http://dx.doi: 10.13031/2013.23886	Jacobson, L.D., B.Pl. Hetchler and D.R. Schmidt. 2007. Sampling pit and wall emission for H2S, NH3, CO2, PM & odor from deep-pit finishing facilities. In: International Symposium on Air Quality and Waste Management for Agriculture, Proceedings of the 16-19 September 2007 Conference (Bloomfield, CO). ASABE Publication Number 701P0907cd, St. Joseph, MI.	No Data	No Data	No Data	No Data	No Data	No Data	No Data	Conducted on farm scale. Results show that if you have pit fans they would be the ones to treat with an emissions control technology.
4	Ventilation	2003	http://dx.doi: 10.13031/2013.15465	Nicolai, R. and S. Hoff. 2003. Ventilation requirements to prevent pit air up-drafting in a swine finishing barn. In: Swine Housing II, Proceedings of the 12-15 October 2003 Conference (Research Triangle Park, NC). p. 25-30. ASAE Publication 701P1303. St. Joseph, MI.	No Data	No Data	No Data	No Data	No Data	No Data	No Data	Conducted on pilot scale. Detemined pit ventilation rates needed to prevent upward flow through slatted floors.
5	Ventilation	1999	http//hubcap.clemson.edu/scafrs/Peedee/certifi/CAMM.html.	Chastain, J.P. 1999. Air quality and odor control from swine production facilities. Chapter 9 in Confined Animal Manure Managers Certification Program Manual. Clemson University, Clemson SC. 9.1-9.11.	0.4	No Data	No Data	No Data	No Data	50% CO2	No Data	Fact sheet. Value is for improving the ventilation rate in the barn, Table 9.2.
6	Ventilation	1983	https://www-mwps.sws.iastate.edu/sites/default/files/imported/free/mwps8s.pdf	MWPS. 1983. Swine Housing and Equipment Handbook. MWPS-8.Midwest Plan Service, Iowa State University, Ames, IA. pp. 34-47.	No Data	No Data	No Data	No Data	No Data	No Data	No Data	Fact sheet. Contains specs for ventilating buildings.
7
8
9
10
NS:Not significant. "reduced" or "increased": specific values not reported.
					Problem Area Effectiveness/Cost
	Technology	Year	DOI	Reference	Ammonia	Hydrogen Sulfide	Odor	Dust/ Particulates	Volatile Organic Compounds	Greenhouse Gases	Cost	Notes
1	Scrubbers	2014	http://dx.doi:10.13031/aea.30.10493	Liu, Z., W. Powers, S. Mukhtar. 2014. A review of practices and technologies for odor control in swine production facilities. Appl. Eng. Agric. 30(3): 477-492.	70-90+%	No Data	0.27	No Data	No Data	No Data	No Data	Review Paper.
2	Scrubbers	2013	http://dx.doi.org/10.5424/sjar/2013114-4180	Ubeda, Y., Lopez-Jimenez, P. A., Nicolas, J., Calvet, S. 2013. Stategies to control odours in livestock facilities: a critical review. Span. J. Agric. Res. 11: 1004-1015.	0.96	No Data	0.3	0.9	No Data	No Data	No Data	Review Paper.
3	Scrubbers	2012	http://dx.doi: 10.13031/2013.41378	Melse, R.W., P. Hofschreuder, and N.W.M. Ogink. 2012. Removal of particulate matter (PM10) by air scrubbers at livestock facilities: results of an on-farm monitoring program. T. ASABE 55(2): 689-698.	No Data	No Data	No Data	49-79%	No Data	No Data	No Data	Conducted on farm scale.
4	Scrubbers	2011	http://dx.doi: 10.13031/2013.39833	Aarnink, A.J.A., W.J.M. Landman, R.W. Melse, Y. Zhao, J.P.Ploegaert and T.T.T. Huyhn. 2011. Scrubber capabilities to remove airborne microorganisms and other aerial pollutants from exhaust air of animal houses. T. ASABE 54(5):1921-1930.	25-96%	No Data	No Data	0.7	No Data	NS	No Data	Conducted on farm and lab scale. Compared different scrubbing agents.
5	Scrubbers	2008	http://www.google.com/url?sa=t&rct=j&q=&esrc=s&source=web&cd=8&ved=0CEsQFjAH&url=http%3A%2F%2Fstore.extension.iastate.edu%2FProduct%2FMitigating-Air-Emissions-Conference-Proceedings-PDF&ei=8HBBVKXBMJWiyATK1oCADA&usg=AFQjCNGpm8U-UeZWaKvwQWPP8Y7UzqlE3w&bvm=bv.77648437,d.aWw	Melse, R.W., N. Ogink and B. Bosma. 2008. Multi-pollutant scrubbers for removal of ammonia, odor and particulate matter from animal house exhaust air. In: Mitigating Air Emissions from Animal Feeding Operations Conference Proceedings. Iowa State University. p. 162-168.	63-98%	No Data	0-83%	23-61%	No Data	No Data	$8.50-$11.26 per animal space	Conducted on pilot scale. Preliminary results.
6	Scrubbers	2004	http://www.iwaponline.com.proxy.lib.iastate.edu/wst/05004/0327/050040327.pdf	Veeken, A.H.M., V. de Wilde, H.C. Willers, and H.V.M. Hamelers. 2004. Odour Abatement in the Integrated Reactor Concept for Simultaneous Treatment of Liquid and Sold Pig Manure Fractions. Water Sci. Technol. 50:4, 327-334.	No NH3 was emitted from the reactor system.	No Data	No Data	No Data	Emissions via the off-gas are negligble.	No Data	No Data	Technology that combined a bioscrubber with a composter. Results in 2 marketable products: liquid N fertilizer w/o P and a stablized, solid organic fertlizer (free of pathogens and weeds).
7
8
9
10
NS:Not significant. "reduced" or "increased": specific values not reported.
					Problem Area Effectiveness/Cost
	Technology	Year	DOI	Reference	Ammonia	Hydrogen Sulfide	Odor	Dust/ Particulates	Volatile Organic Compounds	Greenhouse Gases	Cost	Notes
1	Siting	2008	http://dx.doi:10.13031/2013.25369	Hoff, S.J., D.S. Bundy, J.D. Harmon. 2008. Modeling receptor odor exposure from swine production sources using CAM. Appl. Eng. Agric. 24(6):821-837.	No Data	No Data	Model to predict odor exposure around swine facilities.	No Data	No Data	No Data	No Data	Modeling paper.
2	Siting	2008	http://www.google.com/url?sa=t&rct=j&q=&esrc=s&source=web&cd=8&ved=0CEsQFjAH&url=http%3A%2F%2Fstore.extension.iastate.edu%2FProduct%2FMitigating-Air-Emissions-Conference-Proceedings-PDF&ei=8HBBVKXBMJWiyATK1oCADA&usg=AFQjCNGpm8U-UeZWaKvwQWPP8Y7UzqlE3w&bvm=bv.77648437,d.aWw	Hoff, S.J., D.S. Bundy, J. Harmon, C.D.Johnson. 2008. A receptor-based siting strategy for swine production systems. In: Mitigating Air Emissions from Animal Feeding Operations. Conference Proceedings, May 19-21, 2008 (Des Moines, IA). Iowa State University. pp. 15-20.	No Data	No Data	The site of the facility and its effect on the community.	No Data	No Data	No Data	$500.00-$1,000.00	Conference paper. Model based.
3	Siting	2008	http://www.google.com/url?sa=t&rct=j&q=&esrc=s&source=web&cd=8&ved=0CEsQFjAH&url=http%3A%2F%2Fstore.extension.iastate.edu%2FProduct%2FMitigating-Air-Emissions-Conference-Proceedings-PDF&ei=8HBBVKXBMJWiyATK1oCADA&usg=AFQjCNGpm8U-UeZWaKvwQWPP8Y7UzqlE3w&bvm=bv.77648437,d.aWw	Stowell, R., C. Henry, C. Powers, D. Schulte. 2008. Siting animal production facilities and evaluating odor control options using the odor footprint tool. In: Mitigating Air Emissions from Animal Feeding Operations. Conference Proceedings, May 19-21, 2008 (Des Moines, IA). Iowa State University. pp. 2-6.	No Data	No Data	Provides minimun separation distances of facilities from others.	No Data	No Data	No Data	No direct cost	Conference paper. Model based.
4	Siting	2005	http://dx.doi:10.13031/2013.20089	Jacobson, L.D., H. Guo, D.R. Schmidt, R.E. Nicolai, J. Zhu, K.A. Janni. 2005. Development of the OFFSET model for determination of odor-annoyance-free setback distances from animal production sites: Part 1. Review and Experiment. T. ASAE 48(6):2259-2268.	No Data	No Data	Model to predict odor exposure around swine facilities.	No Data	No Data	No Data	No Data	Modeling paper. Odor emissions measured from 280 animal buildings on 85 farms.
5	Siting	2005	http://dx.doi:10.13031/2013.20090	Guo, H., Jacobson, L.D., D.R. Schmidt, R.E. Nicolai, J. Zhu, K.A. Janni. 2005. Development of the OFFSET model for determination of odor-annoyance-free setback distances from animal production sites: Part II. Model development and evaluations. T. ASAE 48(6):2269-2276.	No Data	No Data	Model to predict odor exposure around swine facilities.	No Data	No Data	No Data	No Data	Modeling paper. Odor emissions measured from 280 animal buildings on 85 farms.
6	Siting	1999	http//hubcap.clemson.edu/scafrs/Peedee/certifi/CAMM.html.	Chastain, J.P. 1999. Air quality and odor control from swine production facilities. Chapter 9 in Confined Animal Manure Managers Certification Program Manual. Clemson University, Clemson SC. 9.1-9.11.	No Data	No Data	No Data	No Data	No Data	No Data	No Data	Fact sheet.
7
8
9
10
NS:Not significant. "reduced" or "increased": specific values not reported.
					Problem Area Effectiveness/Cost
	Technology	Year	DOI	Reference	Ammonia	Hydrogen Sulfide	Odor	Dust/ Particulates	Volatile Organic Compounds	Greenhouse Gases	Cost	Notes
1	Urine/Feces Segregation	2014	http://dx.doi.org/10.1016/j.livsci.2014.01.013	Koger, J.B., O'Brien, B.K., Burnette, R.P., Kai, P., van Kempen, M.H.J.G., van Heugten, E., van Kempen, T.A.T.G. 2014. Manure belts for harvesting urine and feces separately and improving air quality in swine facilities. Livest. Sci. 162: 214-222.	0.73	No Data	0.6	No Data	No Data	71% CH4	$10.00/pig place	Conducted at farm scale over 4-5 weeks, with 5 reps. Segregation was done using a belt system under the slats. Emissions were measured in the barn. There was no control values were compared to the literature. Values calculated form section 3.2.
2	Urine/Feces Segregation	2014	http://dx.doi:10.13031/aea.30.10493	Liu, Z., W. Powers, S. Mukhtar. 2014. A review of practices and technologies for odor control in swine production facilities. Appl. Eng. Agric. 30(3): 477-492.	reduced	No Data	reduced	No Data	No Data	No Data	No Data	Review Paper.
3	Urine/Feces Segregation	2014	http://dx.doi.org/10.1016/j.agee.2014.08.015	Philippe, F.X., Nicks, B. 2014. Review of greenhouse gas emissions from pig houses: Production of carbon dioxide, methane and nitrous oxide by animals manure. Agric. Ecosyst. Environ. 199: 10-25.	No Data	No Data	No Data	No Data	No Data	NS-47% CO2 20-90% CH4 -250-50% N2O	No Data	Review Paper. Belt system.
4	Urine/Feces Segregation	2013	No Link	Aarnink, A.J.A., C.M. Groenestein,N.W.M. Ogink. 2013. Aerial pollutants in pig houses; innovative reduction systems in Europe. IN: International Symposium on Animal Environment and Welfare. Chongqing, China. pp. 90-100.	~70%	No Data	~70%	No Data	No Data	~70% CH4	No Data	Review. Belt system.
5	Urine/Feces Segregation	2013	http://www.cals.ncsu.edu/waste_mgt/smithfield_projects/recycle/beltgassystem.pdf	Koger, J.B., T. van Kempen, G.A. Wossink. Belt manure removal and gasification system to convert dry manure thermally to a combustible gas stream for liquid fuel recovery. Animal and Poultry Waste Management Center. North Carolina State University, Raleigh, NC. Accessed August 10, 2014.	reduced	No Data	reduced	No Data	No Data	No Data	No Data	Extension fact sheet NC State University. Belt system.
6	Urine/Feces Segregation	2013	http://dx.doi.org/10.1021/es302951a	De Vries, J.W., Aarnink, A.J.A., Groot Koerkamp, P.W.G., De Boer, I.J.M. 2013. Life cycle assessment of segregating fattening pig urine and feces compared to conventional liquid manure management. Environ. Sci .Technol.47: 1589-1597.	0.75	No Data	0.74	No Data	No Data	80% CH4 increased N2O	No Data	Life cycle assessment.
7	Urine/Feces Segregation	2011	http://dx.doi:10.1016/j.agee.2011.03.012	Philippe, F. X., Cabaraux, J. F., Nicks, B. 2011. Ammonia emissions from pig houses: Influencing factors and mitigation techniques. Agric. Ecosyst. Environ. 141: 245-260.	0.5	No Data	No Data	No Data	No Data	No Data	No Data	Review Paper.
8	Urine/Feces Segregation	2005	http://dx.doi: 10.13031/2013.19185	von Bernuth, R.D., J.D. Hill, E. Henderson, S. Godbout, D. Hamel, F. Pouliot. 2005. Efficacy of a liquid/solid isolation system for swine manure. T. ASABE 48(4): 1537-1546.	<7.5 ppm	<0.5 ppm	No Data	No Data	No Data	No Data	No Data	Conducted on farm scale over 15 weeks. Used a V shaped pit floor with scraper to separate. There was no control max levels are reported.
9	Urine/Feces Segregation	2005	http://dx.doi:10.13031/2013.19914	Lachance, I., S. Godbout, S.P. Lemay, J.P. Larouche, F. Pouliot. 2005. Separation of pig manure under slats: to reduce releases in the environment. ASAE Paper 054159. ASABE, St. Joseph, MI.	46-49%	No Data	NS	No Data	No Data	NS	No Data	Conducted on pilot scale over 8 weeks. Compared belt, net and V shaped scraper systems. No statistical difference between the different segregation systems.
10
NS:Not significant. "reduced" or "increased": specific values not reported.
					Problem Area Effectiveness/Cost
	Technology	Year	DOI	Reference	Ammonia	Hydrogen Sulfide	Odor	Dust/ Particulates	Volatile Organic Compounds	Greenhouse Gases	Cost	Notes
1	UV Light	2014	http://dx.doi:10.13031/aea.30.10493	Liu, Z., W. Powers, S. Mukhtar. 2014. A review of practices and technologies for odor control in swine production facilities. Appl. Eng. Agric. 30(3): 477-492.	0.3	No Data	No Data	No Data	No Data	No Data	No Data	Review paper.
2	UV Light	2014	https://customer.honeywell.com/resources/Techlit/TechLitDocuments/50-0000s/50-8887.pdf	Honeywell. “Ultraviolet Air Treatment Systems”. Accessed April 29, 2014.	No Data	No Data	No Data	No Data	No Data	No Data	No Data	Fact sheet.
3	UV Light	2014	http://www.air-oasis-uv-pco-sanitizers.com/how-pco-works.htm	Peak Pure Air. “How TiO2 UV Photocatalytic Oxidation Works.” Accessed April 29, 2014.	reduced	No Data	No Data	No Data	reduced	increase CO2	No Data	Fact sheet.
4	UV Light	2012	http://dx.doi.org/10.1016/j.jenvman.2011.08.025	Costa, A., G.L. Chiarello, E. Selli, M. Guarino. 2012. Effects of TiO2 Based Photocatalytic Paint on Concentrations and Emissions of Pollutants and on Animal Performance in a Swine Weaning Unit. J. Environ. Manage. 96, 86-90.	0.02	No Data	No Data	16% PM10	No Data	27% CH4	No Data	mechanically ventillated traditional weaning units (391 animals lodged in each unit)
5	UV Light	2012	http://dx.doi:10.2134/jeq2010.0536	Rockafellow, E.M., Koziel, J.A., Jenks, W.S. 2012. Laboratory-scale investigation of UV treatment of ammonia for livestock and poultry barn exhaust applications. J. Environ. Qual. 41: 281-288.	3-98%	No Data	No Data	No Data	No Data	increase N2O	No Data	Conducted on lab scale.
6	UV Light	2008	http://dx.doi.org/10.1016/j.biortech.2007.04.025	Guarino, M., A. Costa, M. Porro. 2008. Photocatalytic TiO2 Coating—to Reduce Ammonia and Greenhouse Gases Concentration and Emission from Animal Husbandries. Bioresour. Technol. 99, 2650-2658.	0.3	No Data	No Data	No Data	No Data	3.92% N2O 10.52% CO2 15% CH4	126€ per room per year (cost related to NH3: 3.1€ kg-1 NH3 per sow)	Sows are lodged in the room for 64% of the year
7	UV Light	2008	http://www.google.com/url?sa=t&rct=j&q=&esrc=s&source=web&cd=8&ved=0CEsQFjAH&url=http%3A%2F%2Fstore.extension.iastate.edu%2FProduct%2FMitigating-Air-Emissions-Conference-Proceedings-PDF&ei=8HBBVKXBMJWiyATK1oCADA&usg=AFQjCNGpm8U-UeZWaKvwQWPP8Y7UzqlE3w&bvm=bv.77648437,d.aWw	Koziel, J., X. Yang, T. Cutler, S. Zhang, J. Zimmerman, S. Hoff, W. Jenks, Y. Laor, U. Ravid, R. Armon, and H. Van Leeuwen. 2008. Mitigation of Odor and Pathogens from CAFOs with UV/TiO2: Exploring the Cost Effectiveness. In: Mitigating Air Emissions from Animal Feeding Operations Conference Proceedings. Iowa State University, Ames, IA. p. 169-173.	No Data	10.2-100%	38-100%	No Data	18.6-100%	No Data	$0.006-$0.37 per pig sold	Review paper.
8	UV Light	2005	http://dx.doi:10.1016/j.chemosphere.2004.11.019	Li, F.B., Li, X.Z., Ao, C.H., Lee, S.C., Hou, M.F. 2005. Enhanced photocatalytic degradation of VOCs using Ln3+-TiO2 catalysts for indoor air purification. Chemoshere. 59: 787-800.	No Data	No Data	No Data	No Data	2-89%	No Data	No Data	Conducted on lab scale with standard gases not related to livestock production.
9
10
NS:Not significant. "reduced" or "increased": specific values not reported.				4EP: 4-Ethyl phenol
					Problem Area Effectiveness/Cost
	Technology	Year	DOI	Reference	Ammonia	Hydrogen Sulfide	Odor	Dust/ Particulates	Volatile Organic Compounds	Greenhouse Gases	Cost	Notes
1	Biogas Collection/ Purification	2014	http://dx.doi.org/10.1016/j.ibiod.2013.09.013	Silvaa, M.L.B. da, M.P. Mezzari, A.M.G. Ibelli, and K.B. Gregory. 2014. Sulfide Removal from Livestock Biogas by Azospirillum-like Anaerobic Phototrophic Bacteria Consortium. Int. Biodeter. Biodegr. 86, 248-251.	No Data	>97.5%	No Data	No Data	No Data	No Data	No Data	Batch experiments of an anaerobic, phototrophic microbial community and the native population from a swine waste lagoon were evaluated.
2	Biogas Collection/ Purification	2013	http://dx.doi.org/10.1016/j.biortech.2012.10.040	Lin, W.C., Y.P. Chen, and C.P. Tseng. 2013. Pilot-scale Chemical-biological System for Efficient H2S Removal from Biogas. Bioresour. Technol. 135, 283-291.	No Data	90-95%	No Data	No Data	No Data	CH4 was collected and used to produce 28.3kW h of power	No Data	Sampled/ran for 365 consecutive days. New system that allows CH4 and other biogases to be purified so they can be used as a renewable energy source.
3
4
5
NS:Not significant. "reduced" or "increased": specific values not reported.

## Sheet: Animal Housing Poultry
Poultry - Animal Housing					Reduction < 33%		33 < Reduction < 66%		Reduction > 67%
					Problem Area Effectiveness/Cost
	Technology	Year	DOI	Reference	Ammonia	Hydrogen Sulfide	Odor	Dust/ Particulates	Volatile Organic Compounds	Greenhouse Gases	Cost	Notes
1	Barriers	2008	http://www.mnpork.com/FileLibrary/States/MN/MPB%20Research/biocurtains.pdf	Nicolai, R.E., B. Hofer, K. Chirpich. 2008. Evaluation of a Bio-Curtain. Final Report to the Minnesota Pork Producers.	No Data	-446-46%	No Data	No Data	No Data	No Data	No Data	Conducted on farm scale. Values calculated from Table 1, not including the 0' from fan data.
2	Barriers	2003	http://dx.doi. 10.13031/2013.13662	Ford, S.E, and G.L Riskowski. 2003. Effect of windbreak wall location on ventilation fan performance. Appl. Eng. Agric. 19(3) 343-346.	No Data	No Data	No Data	No Data	No Data	No Data	No Data	Conducted on lab scale. Tested only placement effects of wall on fan performance.
3	Barriers	2003	http://dx.doi.org/10.13031/2013.13594	Ikeguchi, A., G. Zhang, L. Okushima, and J.C. Bennetsen. 2003. Windward Windbreak Effects on Airflow In and Around a Scale Model of a Naturally Ventilated Pig Barn. T. ASAE. 46:3, 789-795.	No Data	No Data	building<net< solid wall	No Data	No Data	No Data	No Data	Dispersion; compared between solid wall, net, and another building.
4	Barriers	2000	http://elibrary.asabe.org.proxy.lib.iastate.edu/azdez.asp?search=1&JID=1&AID=83&CID=shc2000&T=2&urlRedirect=	Bottcher, R.W, R.D. Munilla, G.R. Baughman, and K.M. Keener. 2000. Designs for windbreak walls for mitigating dust and odor emissions from tunnel ventilated swine buildings. In: Swine Housing, Proceedings of the First International Conference. ASAE, St. Joseph, MI pp. 174-180.	No Data	No Data	26-92%	reduced	No Data	No Data	No Data	Review Paper.
5	Barriers	1997	No Link	Hoff, S.J., L. Dong, X.W. Li, D.S. Bundy, J.D. Harmon, H. Xin. 1997. Odor removal using biomass filters. In: Livestock Environment V, Proceedings of the Fifth International Symposium. ASAE, St. Joseph, MI. pp 101-108.	No Data	No Data	50-90%	45-75%	No Data	No Data	No Data	Conducted on farm scale.
6
7
8
9
10
NS:Not significant. "reduced" or "increased": specific values not reported.
					Problem Area Effectiveness/Cost
	Technology	Year	DOI	Reference	Ammonia	Hydrogen Sulfide	Odor	Dust/ Particulates	Volatile Organic Compounds	Greenhouse Gases	Cost	Notes
1	Biofilters	2013	http://dx.doi: 10.2527/jas.2013-6584	Montes, F., Meinen, R., Dell, C., Rotz, A., Hristov, A. N., Oh, J., Waghorn, G., Gerber, P. J., Henderson, B., Makkar, H. P. S., Dijkstra, J. 2013. Special topics- Mitigation of methane and nitrous oxide emissions from animal operations: II. A review of manure managment mitigation options. J. Anim. Sci. 91: 5070-5094.	>30%	No Data	No Data	No Data	No Data	<10% CH4	No Data	Review Paper.
2	Biofilters	2012	http://dx.doi:10.1016/j.biortech.2011.12.136	Rao, A. G., Gandu, B., Swamy, Y. V. 2012. Mass transfer dynamics of ammonia in high rate biomethanation of poultry litter leachate. Bioresour. Technol. 109: 234-238.	44-97%	No Data	No Data	No Data	No Data	No Data	$1,600-$2,000	Conducted on pilot scale over 180 days. Biofilter was attached to the outlet of upflow anaerobic slugde blanket plus NH3 stripper setup. Cost was converted from Indian rupees.
3	Biofilters	2005	http://dx.doi: 10.1093/japr/14.3.638	Patterson, P. H., Adrizal. 2005. Management stategies to reduce air emissions: Emphasis-dust and ammonia. J. Appl. Poult. Res. 14: 638-650.	0.53	0.8	43-90%	52-83%	No Data	No Data	No Data	Review Paper. Values are from swine application.
4
5
NS:Not significant. "reduced" or "increased": specific values not reported.
					Problem Area Effectiveness/Cost
	Technology	Year	DOI	Reference	Ammonia	Hydrogen Sulfide	Odor	Dust/ Particulates	Volatile Organic Compounds	Greenhouse Gases	Cost	Notes
1	Chimneys
2
3
4
5
NS:Not significant. "reduced" or "increased": specific values not reported.
					Problem Area Effectiveness/Cost
	Technology	Year	DOI	Reference	Ammonia	Hydrogen Sulfide	Odor	Dust/ Particulates	Volatile Organic Compounds	Greenhouse Gases	Cost	Notes
1	Diet Manipulation	2014	http://dx.doi.org/10.3382/japr.2013-00802	Li, W., Li, Q.-F., Powers, W., Karcher, D., Angel, R., Applegate, T.J. 2014. Effects of distillers dried grains with solubles and mineral sources on gaseous emissions. J. Appl. Poult. Res. 23: 41-50.	0.14	NS	No data	No data	No data	-19% CH4 NS CO2 NS N2O	No data	Conducted in enviromentally controlled chambers over 23 days. DDGS addtions to diet.
2	Diet Manipulation	2014	http://dx.doi:10.13031/trans.57.10246	Liu, Z., Powers, W. 2014. Greenhouse gases emissions from multi-species animal operations and potential diet effects. T. ASABE. 57: 219-227.	No data	No data	No data	No data	No data	NS N2O NS CH4 NS CO2	No data	Conducted on pilot scale with 3-4 reps. Compared low nitrogen diets. Table 6 was used to calculate values.
3	Diet Manipulation	2013	http://dx.doi: 10.2527/jas.2013-6584	Montes, F., Meinen, R., Dell, C., Rotz, A., Hristov, A. N., Oh, J., Waghorn, G., Gerber, P. J., Henderson, B., Makkar, H. P. S., Dijkstra, J. 2013. Special topics- Mitigation of methane and nitrous oxide emissions from animal operations: II. A review of manure managment mitigation options. J. Anim. Sci. 91: 5070-5094.	reduced protein >30%	No Data	No Data	No Data	No Data	reduced protein 10-30% N2O	No Data	Review Paper. Reduced dietary protein.
4	Diet Manipulation	2012	http://www.extension.org/pages/15538/air-quality-in-animal-agriculture	Carter, S., A. Sutton, and R. Stenglein. 2012. Diet and Feed Management to Mitigate Airborne Emissions. eXtension Air Quality Education in Agriculture. pp. 10.	10-39%	-300-50%	0.3	No data	No data	17% CH4	No Data	Extension review fact sheet. Phase feeding, split sex feeding, reducing crude protein wiith added amino acids, lower sulfur in mineral mix, adding fiber, antibiotics, copper and zinc addition, organic acid addtion and combinations of above.
5	Diet Manipulation	2011	http://dx.doi:10.1017/S0043933911000493	Meda, B., Hassouna, M., Aubert, C., Robin, P., Dourmad, J. Y. 2011. Influence of rearing conditions and manure management practices on ammonia and greenhouse gas emissions from poultry houses. World. Poultry Sci. J. 67: 441-456.	NS-39%	No Data	No Data	No Data	No Data	No Data	No Data	Review Paper.
6	Diet Manipulation	2009	http://dx.doi: 10.3184/175815509X12473925659835	Veens, T., Namkung, H., Leeson, S. 2009. Limits to protein in layer diets relative to mitigating ammonia emission. Avian Biol. Res. 2: 143-150.	11-40%	No data	No data	No data	No data	No data	No data	Review Paper. Comparing crude protein levels and use of synthetic amino acids in feed.
7	Diet Manipulation	2008	https://www.extension.purdue.edu/extmedia/as/as-582-w.pdf	Applegate, T.J., B. Richert, A. Sutton, W. Powers, R. Angel. 2008. Diet and Feed Management Practices Affect Air Quality From Poultry and Swine Operations. Purdue Extension AS-582-W. Purdue University, W. Lafayette, IN. pp.	10-40%	-300-42%	NS	No Data	No Data	No Data	No Data	Purdue extentsion review fact sheet. Nutrient input mass reduction and nutrient form modification.
8	Diet Manipulation	2008	http://www.google.com/url?sa=t&rct=j&q=&esrc=s&source=web&cd=8&ved=0CEsQFjAH&url=http%3A%2F%2Fstore.extension.iastate.edu%2FProduct%2FMitigating-Air-Emissions-Conference-Proceedings-PDF&ei=8HBBVKXBMJWiyATK1oCADA&usg=AFQjCNGpm8U-UeZWaKvwQWPP8Y7UzqlE3w&bvm=bv.77648437,d.aWw	Liang, Y., Xin, H., Li, H., Gates, R., Wheeler, E., Casey, K., Behrends, B., Burnham, D. 2008. Dietary manipulation to reduce ammonia emission from high-rise layer houses. In: Mitigating Air Emissions from Animal Feeding Operations. Conference Proceedings, May 19-21, 2008 (Des Moines, IA). Iowa State University. pp. 125-127.	0.11	No data	No data	No data	No data	No data	1.2% less than standard diet.	Conducted on farm scale over 88 weeks. Compared lower crude protein diet to standard diet.
9	Diet Manipulation	2007	http://dx.doi:10.1016/j.biortech.2006.07.039	Nahm, K.H. 2007. Feed formulations to reduce N excretion and ammonia emissions from poultry manure. Bioresour. Technol. 98: 2282-2300.	reduced	No data	No data	No data	No data	No data	No data	Review Paper. Crude protein and synthetic amino acids.
10
NS:Not significant. "reduced" or "increased": specific values not reported.
					Problem Area Effectiveness/Cost
	Technology	Year	DOI	Reference	Ammonia	Hydrogen Sulfide	Odor	Dust/ Particulates	Volatile Organic Compounds	Greenhouse Gases	Cost	Notes
1	Electrostatic Precipitation	2014	http://epiair.com/wp-content/uploads/2012/06/MB-Data-Book.pdf	Baumgartner Environics, Inc. 2014. EPI Technology Data, Data & Statistical Analysis Collected and Provided by Murphy-Brown, LLC. Accessed: 1/22/2014.	0.55	0.59	0.19	43-58%	No Data	No Data	-$0.35 per cwt	Conducted on farm scale. Fact Sheet.
2	Electrostatic Precipitation	2012	http://dx.doi: 10.13031/2013.41625	Winkel, A. J. Mosquera, N.W. M. Ogink. 2012. Removal Efficiency of a Wire-to-plate Electrostatic Precipitator for Abatement of Particulate Matter Emission from Poultry Houses. Paper ILES12-0405.Ninth International Livestock Environment Symposium. ASABE, St. Joseph, MI.	No Data	No Data	No Data	45-57%	No Data	No Data	No Data	Conducted on farm scale.
3	Electrostatic Precipitation	2011	http://edepot.wur.nl/166947	Winkel, A., J. Mosquera, J.W.H. Huisin’t Veld, N.W.M. Ogink, and A.J.A. Aarnick. 2011. Measures to reduce fine dust emission from poultry: validation of an ionization system on broiler farms. Report 462.Wageningen UR Livestock Research. The Netherlands.	-0.21	No Data	0.12	49-65%	No Data	5.3% CH4 15.9% N2O	No Data	Conducted on farm scale.
4	Electrostatic Precipitation	2011	http://dx.doi: 10.13031/2013.37225	Jerez, S.B., S. Mukhtar, W. Faulkner, K.D. Casey, M.S. Borhan, and R.A. Smith. 2011. Evaluation of electrostatic particulate ionization and BioCurtainTM technologies to reduce air pollutants from broiler houses. ASABE Paper 1110550. St. Joseph, MI.	9-17%	0.09	No Data	39-43%	No Data	No Data	No Data	Conducted on farm scale.
5	Electrostatic Precipitation	2009	http://eds.b.ebscohost.com.proxy.lib.iastate.edu/ehost/pdfviewer/pdfviewer?vid=2&sid=663dd799-a0e6-4cb8-ab71-683f73adea7b%40sessionmgr115&hid=115	Manuzon, R.B. and L. Zhao. 2009, June 20-24. Laboratory Evaluation and Modeling of Electrostatic Precipitation of PM Emissions from Poultry Buildings. ASHRAE Annual Conference, Louisville, KY. Atlanta, GA: American Society Heating, Refrigerating and Air-Conditioning Eng.	No Data	No Data	No Data	90% (9kV and 2.5m/s) 80% (9kV and 3m/s) 70% (8kV and 3m/s)	No Data	No Data	No Data	Electrostatic precipitator (ESP) was evaluated using a commercial ESP unit under simulated laboratory conditions. The efficiency was affected by operating conditions.
6	Electrostatic Precipitation	2008	http://www.google.com/url?sa=t&rct=j&q=&esrc=s&source=web&cd=8&ved=0CEsQFjAH&url=http%3A%2F%2Fstore.extension.iastate.edu%2FProduct%2FMitigating-Air-Emissions-Conference-Proceedings-PDF&ei=8HBBVKXBMJWiyATK1oCADA&usg=AFQjCNGpm8U-UeZWaKvwQWPP8Y7UzqlE3w&bvm=bv.77648437,d.aWw	Ritz, C.W., B.W. Mitchell, B.D. Fairchild, M. Czarick, J.W. Worley. 2008. Dust and Ammonia Control in Poultry Production Facilities Using an Electrostatic Space Charge System. Mitigating Air Emissions From Animal Feeding Operations: Technical Summaries. p. 47-50	0.13	No Data	No Data	0.43	No Data	No Data	4000	Conducted on farm scale. Cost is capital costs.
7	Electrostatic Precipitation	2005	http://dx.doi: 10.1093/japr/14.3.638	Patterson, P. H., Adrizal. 2005. Management stategies to reduce air emissions: Emphasis-dust and ammonia. J. Appl. Poult. Res. 14: 638-650.	0.56	No Data	No Data	36-98%	No Data	No Data	No Data	Review Paper.
8
9
10
NS:Not significant. "reduced" or "increased": specific values not reported.
					Problem Area Effectiveness/Cost
	Technology	Year	DOI	Reference	Ammonia	Hydrogen Sulfide	Odor	Dust/ Particulates	Volatile Organic Compounds	Greenhouse Gases	Cost	Notes
1	Landscaping	2008	http://dx.doi.org/10.1080/03601230701735078	Adrizal, A., P.H. Patterson, R.M. Hulet, R. M. Bates, C.A.B. Myers, G.P. Martin…, J.R. Thompson. 2008. Vegetative Buffers for Fan Emissions from Poultry Farms: 2. Ammonia, Dust, and Foliar Nitrogen. J. Environ. Sci. Heal. 43, 96-103.	reduced	No Data	No Data	reduced	No Data	No Data	No Data	Conducted on farm scale over 2 months. Compared different trees and tree locations.
2	Landscaping	2008	http://dx.doi.org/10.3382/japr.2007-00104	Adrizal, A., P.H. Patterson, R.M. Hulet, R. M. Bates, D.A. Despot, E.F. Wheeler…, J.R. Thompson. 2008. The Potential for Plants to Trap Emissions from Farms with Laying Hens: 2. Ammonia and Dust. J. Appl. Poultry Res. 17, 398-411.	97% (5.5m); 99.6% (10m); 99.9% (50m)	No Data	No Data	PM2.5: 59.8% (3m) 60.2% (6m) 94.7% (46.5m) PM10: 67.8% (3m) 66.2% (6m) 95.2% (46.5m) Total PM: 65.7% (3m) 66.1% (6m) 95.1% (46.5m)	No Data	No Data	No Data	Dispersment over distance may have affected measurements. PM measurements started at 3.5m away from the fan.
3	Landscaping	2008	http://www.google.com/url?sa=t&rct=j&q=&esrc=s&source=web&cd=8&ved=0CEsQFjAH&url=http%3A%2F%2Fstore.extension.iastate.edu%2FProduct%2FMitigating-Air-Emissions-Conference-Proceedings-PDF&ei=8HBBVKXBMJWiyATK1oCADA&usg=AFQjCNGpm8U-UeZWaKvwQWPP8Y7UzqlE3w&bvm=bv.77648437,d.aWw	Tyndall, J. 2008.The use of vegetative environmental buffers for livestock and poultry odor control. In: Mitigating Air Emissions from Animal Feeding Operations Conference Proceedings. Des Moines, Iowa. p. 21-26.	0.46	No data	6-15%	49-56%	No data	No data	$1,741 over 20 years	Conference review paper.
4	Landscaping	2008	http://www.google.com/url?sa=t&rct=j&q=&esrc=s&source=web&cd=8&ved=0CEsQFjAH&url=http%3A%2F%2Fstore.extension.iastate.edu%2FProduct%2FMitigating-Air-Emissions-Conference-Proceedings-PDF&ei=8HBBVKXBMJWiyATK1oCADA&usg=AFQjCNGpm8U-UeZWaKvwQWPP8Y7UzqlE3w&bvm=bv.77648437,d.aWw	Malone, G., VanWicklen, G., Collier, S. Efficancy of vegetative enviromental buffers to mitigate emissions from tunnel-ventilated poultry houses.In: Mitigating Air Emissions from Animal Feeding Operations Conference Proceedings. Des Moines, Iowa. p. 27-29.	0.54	No data	0.26	0.56	No data	No data	$1,500-$12,000	Conference paper. Conducted on farm scale for 6 years.
5	Landscaping	2006	http://dx.doi.org/10.1016/j.agee.2006.02.014	Lin, X.-J., S. Barrington, J. Nicell, D. Choiniere, and A. Vezina. 2006. Influence of Windbreaks on Livestock Odour Dispersion Plume in the Field. Agric. Ecosyst. Environ. 116, 263-272.	No Data	No Data	Dispersion, more so than mitigation, was determined to reduce odor.	No Data	No Data	No Data	No Data	Focused more on the amount of dispersion happening due to the windbreak.
6	Landscaping	2005	http://dx.doi: 10.1093/japr/14.3.638	Patterson, P. H., Adrizal. 2005. Management stategies to reduce air emissions: Emphasis-dust and ammonia. J. Appl. Poult. Res. 14: 638-650.	0.67	No Data	No Data	50-53%	No Data	No Data	No Data	Review Paper.
7
8
9
10
NS:Not significant. "Reduced": specific values not reported.
					Problem Area Effectiveness/Cost
	Technology	Year	DOI	Reference	Ammonia	Hydrogen Sulfide	Odor	Dust/ Particulates	Volatile Organic Compounds	Greenhouse Gases	Cost	Notes
1	Oil Sprinkling/Spraying/Additives	2011	http://dx.doi:10.1017/S0043933911000493	Meda, B., Hassouna, M., Aubert, C., Robin, P., Dourmad, J. Y. 2011. Influence of rearing conditions and manure management practices on ammonia and greenhouse gas emissions from poultry houses. World. Poultry Sci. J. 67: 441-456.	14-95%	No Data	No Data	No Data	No Data	No Data	No Data	Review Paper. pH adjustment.
2	Oil Sprinkling/Spraying/Additives	2008	http://www.google.com/url?sa=t&rct=j&q=&esrc=s&source=web&cd=8&ved=0CEsQFjAH&url=http%3A%2F%2Fstore.extension.iastate.edu%2FProduct%2FMitigating-Air-Emissions-Conference-Proceedings-PDF&ei=8HBBVKXBMJWiyATK1oCADA&usg=AFQjCNGpm8U-UeZWaKvwQWPP8Y7UzqlE3w&bvm=bv.77648437,d.aWw	Johnson, T.M., Murphy, B. 2008. Use of sodium bisulfate to reduce ammonia emissions from poultry and livestock housing. In: Mitigating Air Emissions from Animal Feeding Operations. Conference Proceedings, May 19-21, 2008 (Des Moines, IA). Iowa State University. pp. 74-78.	60-90%	No Data	No Data	No Data	No Data	No Data	$63.00-$83.00/ 1000 sqft	Review Paper. Compared the use of sodium bisulfate as a manure additive to control.
3	Oil Sprinkling/Spraying/Additives	2008	http://www.google.com/url?sa=t&rct=j&q=&esrc=s&source=web&cd=8&ved=0CEsQFjAH&url=http%3A%2F%2Fstore.extension.iastate.edu%2FProduct%2FMitigating-Air-Emissions-Conference-Proceedings-PDF&ei=8HBBVKXBMJWiyATK1oCADA&usg=AFQjCNGpm8U-UeZWaKvwQWPP8Y7UzqlE3w&bvm=bv.77648437,d.aWw	Reeder, L., Johnson, V. 2008. Using Klasp to reduce poultry housing Ammonia emissions. In: Mitigating Air Emissions from Animal Feeding Operations. Conference Proceedings, May 19-21, 2008 (Des Moines, IA). Iowa State University. pp. 79-82.	reduced	No Data	No Data	No Data	No Data	No Data	No Data	Conduceted four demonstrations. Compared ferric sulfate to control and alum treated houses.
4	Oil Sprinkling/Spraying/Additives	2008	http://www.google.com/url?sa=t&rct=j&q=&esrc=s&source=web&cd=8&ved=0CEsQFjAH&url=http%3A%2F%2Fstore.extension.iastate.edu%2FProduct%2FMitigating-Air-Emissions-Conference-Proceedings-PDF&ei=8HBBVKXBMJWiyATK1oCADA&usg=AFQjCNGpm8U-UeZWaKvwQWPP8Y7UzqlE3w&bvm=bv.77648437,d.aWw	Lim, T., Wang, C., Ni, J., Heber, A., Zhao, L. 2008. Effects of aluminum sulfate and aluminum chloride applications to manure on ammonia emission from high-rise layer barn. In: Mitigating Air Emissions from Animal Feeding Operations. Conference Proceedings, May 19-21, 2008 (Des Moines, IA). Iowa State University. pp. 85-89.	23-40%	No Data	No Data	No Data	No Data	No Data	$10,000 capital $44.00/day of product	Conducted on farm scale over six months. Compared aluminum sulfate and aluminum chloride additives to control.
5	Oil Sprinkling/Spraying/Additives	2008	http://www.google.com/url?sa=t&rct=j&q=&esrc=s&source=web&cd=8&ved=0CEsQFjAH&url=http%3A%2F%2Fstore.extension.iastate.edu%2FProduct%2FMitigating-Air-Emissions-Conference-Proceedings-PDF&ei=8HBBVKXBMJWiyATK1oCADA&usg=AFQjCNGpm8U-UeZWaKvwQWPP8Y7UzqlE3w&bvm=bv.77648437,d.aWw	Karunakaran, D. 2008. Microbial additives to reduce ammonia emission from poultry houses. In: Mitigating Air Emissions from Animal Feeding Operations. Conference Proceedings, May 19-21, 2008 (Des Moines, IA). Iowa State University. pp. 83-84.	40-60%	No Data	No Data	No Data	No Data	No Data	$0.005-$0.055/ bird	Fact sheet. Compared the use of microbial additive to control.
6	Oil Sprinkling/Spraying/Additives	2005	http://dx.doi: 10.1093/japr/14.3.638	Patterson, P. H., Adrizal. 2005. Management stategies to reduce air emissions: Emphasis-dust and ammonia. J. Appl. Poult. Res. 14: 638-650.	43-71%	No Data	No Data	13-50%	No Data	No Data	$0.08-$0.10	Review Paper. Oil and/or water spraying for dust. Liqiud alum addition for ammonia values. Cost value is per bird to apply organic acid treatment.
7
8
9
10
NS:Not significant. "reduced" or "increased": specific values not reported.
					Problem Area Effectiveness/Cost
	Technology	Year	DOI	Reference	Ammonia	Hydrogen Sulfide	Odor	Dust/ Particulates	Volatile Organic Compounds	Greenhouse Gases	Cost	Notes
1	Ventilation	2011	http://dx.doi:10.1017/S0043933911000493	Meda, B., Hassouna, M., Aubert, C., Robin, P., Dourmad, J. Y. 2011. Influence of rearing conditions and manure management practices on ammonia and greenhouse gas emissions from poultry houses. World. Poultry Sci. J. 67: 441-456.	No Data	No Data	No Data	No Data	No Data	No Data	No Data	Review Paper.
2	Ventilation	2010	http://dx.doi.org/10.3155/1047-3289.60.7.789	Wang, L., E.O. Oviedo-Rondon, J. Small, Z. Liu, B.W. Sheldon, G.B. Havenstein, and C.M. Williams. 2010. Farm-Scale Evaluation of Ozonation for Mitigating Ammonia Concentrations in Broiler Houses. J. Air Waste Manag. 60, 789-796.	NS ~1%	No Data	NS	No Data	No Data	NS CO2	No Data	Ozonation
3
4
5
NS:Not significant. "reduced" or "increased": specific values not reported.
					Problem Area Effectiveness/Cost
	Technology	Year	DOI	Reference	Ammonia	Hydrogen Sulfide	Odor	Dust/ Particulates	Volatile Organic Compounds	Greenhouse Gases	Cost	Notes
1	Scrubbers	2014	http://dx.doi.org/10.1080/10962247.2013.859185	Kang, J., T. Wang , H. Xin & Z. Wen. 2014. A Laboratory Study of Microalgae-based Ammonia Gas Mitigation with Potential Application for Improving Air Quality in Animal Production Operations. J. Air Waste Manag. 64:3, 330-339.	0.95	No Data	No Data	No Data	No Data	No Data	No Data	Laboratory scale of a microalgae culture system developed as an ammonia gas bioscrubber.
2	Scrubbers	2012	http://dx.doi: 10.13031/2013.41378	Melse, R.W., P. Hofschreuder, and N.W.M. Ogink. 2012. Removal of particulate matter (PM10) by air scrubbers at livestock facilities: results of an on-farm monitoring program. T. ASABE 55(2): 689-698.	No Data	No Data	No Data	49-79%	No Data	No Data	No Data	Conducted on farm scale.
3	Scrubbers	2008	http://www.google.com/url?sa=t&rct=j&q=&esrc=s&source=web&cd=8&ved=0CEsQFjAH&url=http%3A%2F%2Fstore.extension.iastate.edu%2FProduct%2FMitigating-Air-Emissions-Conference-Proceedings-PDF&ei=8HBBVKXBMJWiyATK1oCADA&usg=AFQjCNGpm8U-UeZWaKvwQWPP8Y7UzqlE3w&bvm=bv.77648437,d.aWw	Melse, R.W., N. Ogink and B. Bosma. 2008. Multi-pollutant scrubbers for removal of ammonia, odor and particulate matter from animal house exhaust air. In: Mitigating Air Emissions from Animal Feeding Operations Conference Proceedings. Iowa State University. p. 162-168.	63-98%	No Data	0-83%	23-61%	No Data	No Data	$8.50-$11.26 per animal space	Conducted on pilot scale. Preliminary results.
4	Scrubbers	2005	http://dx.doi: 10.1093/japr/14.3.638	Patterson, P. H., Adrizal. 2005. Management stategies to reduce air emissions: Emphasis-dust and ammonia. J. Appl. Poult. Res. 14: 638-650.	33-80%	No Data	No Data	20-80%	No Data	No Data	No Data	Review Paper. Water scrubbers. Values from swine application.
5
NS:Not significant. "reduced" or "increased": specific values not reported.
					Problem Area Effectiveness/Cost
	Technology	Year	DOI	Reference	Ammonia	Hydrogen Sulfide	Odor	Dust/ Particulates	Volatile Organic Compounds	Greenhouse Gases	Cost	Notes
1	Siting	2008	http://www.google.com/url?sa=t&rct=j&q=&esrc=s&source=web&cd=8&ved=0CEsQFjAH&url=http%3A%2F%2Fstore.extension.iastate.edu%2FProduct%2FMitigating-Air-Emissions-Conference-Proceedings-PDF&ei=8HBBVKXBMJWiyATK1oCADA&usg=AFQjCNGpm8U-UeZWaKvwQWPP8Y7UzqlE3w&bvm=bv.77648437,d.aWw	Stowell, R., C. Henry, C. Powers, D. Schulte. 2008. Siting animal production facilities and evaluating odor control options using the odor footprint tool. In: Mitigating Air Emissions from Animal Feeding Operations. Conference Proceedings, May 19-21, 2008 (Des Moines, IA). Iowa State University. pp. 2-6.	No Data	No Data	Provides minimun separation distances of facilities from others.	No Data	No Data	No Data	No direct cost	Conference paper. Model based.
2	Siting	2005	http://dx.doi:10.13031/2013.20089	Jacobson, L.D., H. Guo, D.R. Schmidt, R.E. Nicolai, J. Zhu, K.A. Janni. 2005. Development of the OFFSET model for determination of odor-annoyance-free setback distances from animal production sites: Part 1. Review and Experiment. T. ASAE 48(6):2259-2268.	No Data	No Data	Model to predict odor exposure around livestock facilities.	No Data	No Data	No Data	No Data	Modeling paper. Odor emissions measured from 280 animal buildings on 85 farms.
3	Siting	2005	http://dx.doi:10.13031/2013.20090	Guo, H., Jacobson, L.D., D.R. Schmidt, R.E. Nicolai, J. Zhu, K.A. Janni. 2005. Development of the OFFSET model for determination of odor-annoyance-free setback distances from animal production sites: Part II. Model development and evaluations. T. ASAE 48(6):2269-2276.	No Data	No Data	Model to predict odor exposure around livestock facilities.	No Data	No Data	No Data	No Data	Modeling paper. Odor emissions measured from 280 animal buildings on 85 farms.
4
5
NS:Not significant. "reduced" or "increased": specific values not reported.
					Problem Area Effectiveness/Cost
	Technology	Year	DOI	Reference	Ammonia	Hydrogen Sulfide	Odor	Dust/ Particulates	Volatile Organic Compounds	Greenhouse Gases	Cost	Notes
1	Urine/Feces Segregation
2
3
4
5
NS:Not significant. "reduced" or "increased": specific values not reported.
					Problem Area Effectiveness/Cost
	Technology	Year	DOI	Reference	Ammonia	Hydrogen Sulfide	Odor	Dust/ Particulates	Volatile Organic Compounds	Greenhouse Gases	Cost	Notes
1	UV Light	2014	http://dx.doi:10.13031/aea.30.10493	Liu, Z., W. Powers, S. Mukhtar. 2014. A review of practices and technologies for odor control in swine production facilities. Appl. Eng. Agric. 30(3): 477-492.	0.3	No Data	No Data	No Data	No Data	No Data	No Data	Review paper.
2	UV Light	2014	https://customer.honeywell.com/resources/Techlit/TechLitDocuments/50-0000s/50-8887.pdf	Honeywell. “Ultraviolet Air Treatment Systems”. Accessed April 29, 2014.	No Data	No Data	No Data	No Data	No Data	No Data	No Data	Fact sheet.
3	UV Light	2014	http://www.air-oasis-uv-pco-sanitizers.com/how-pco-works.htm	Peak Pure Air. “How TiO2 UV Photocatalytic Oxidation Works.” Accessed April 29, 2014.	reduced	No Data	No Data	No Data	reduced	increase CO2	No Data	Fact sheet.
4	UV Light	2012	http://dx.doi.org/10.1016/j.jenvman.2011.08.025	Costa, A., G.L. Chiarello, E. Selli, M. Guarino. 2012. Effects of TiO2 Based Photocatalytic Paint on Concentrations and Emissions of Pollutants and on Animal Performance in a Swine Weaning Unit. J. Environ. Manage. 96, 86-90.	0.02	No Data	No Data	16% PM10	No Data	27% CH4	No Data	mechanically ventillated traditional weaning units (391 animals lodged in each unit)
5	UV Light	2012	http://dx.doi:10.2134/jeq2010.0536	Rockafellow, E.M., Koziel, J.A., Jenks, W.S. 2012. Laboratory-scale investigation of UV treatment of ammonia for livestock and poultry barn exhaust applications. J. Environ. Qual. 41: 281-288.	3-98%	No Data	No Data	No Data	No Data	increase N2O	No Data	Conducted on lab scale.
6	UV Light	2008	http://dx.doi.org/10.1016/j.biortech.2007.04.025	Guarino, M., A. Costa, M. Porro. 2008. Photocatalytic TiO2 Coating—to Reduce Ammonia and Greenhouse Gases Concentration and Emission from Animal Husbandries. Bioresour. Technol. 99, 2650-2658.	0.3	No Data	No Data	No Data	No Data	3.92% N2O 10.52% CO2 15% CH4	126€ per room per year (cost related to NH3: 3.1€ kg-1 NH3 per sow)	Sows are lodged in the room for 64% of the year
7	UV Light	2008	http://www.google.com/url?sa=t&rct=j&q=&esrc=s&source=web&cd=8&ved=0CEsQFjAH&url=http%3A%2F%2Fstore.extension.iastate.edu%2FProduct%2FMitigating-Air-Emissions-Conference-Proceedings-PDF&ei=8HBBVKXBMJWiyATK1oCADA&usg=AFQjCNGpm8U-UeZWaKvwQWPP8Y7UzqlE3w&bvm=bv.77648437,d.aWw	Koziel, J., X. Yang, T. Cutler, S. Zhang, J. Zimmerman, S. Hoff, W. Jenks, Y. Laor, U. Ravid, R. Armon, and H. Van Leeuwen. 2008. Mitigation of Odor and Pathogens from CAFOs with UV/TiO2: Exploring the Cost Effectiveness. In: Mitigating Air Emissions from Animal Feeding Operations Conference Proceedings. Iowa State University, Ames, IA. p. 169-173.	No Data	10.2-100%	38-100%	No Data	18.6-100%	No Data	No Data	Review paper.
8	UV Light	2005	http://dx.doi:10.1016/j.chemosphere.2004.11.019	Li, F.B., Li, X.Z., Ao, C.H., Lee, S.C., Hou, M.F. 2005. Enhanced photocatalytic degradation of VOCs using Ln3+-TiO2 catalysts for indoor air purification. Chemoshere. 59: 787-800.	No Data	No Data	No Data	No Data	2-89%	No Data	No Data	Conducted on lab scale with standard gases not related to livestock production.
9
10
NS:Not significant. "reduced" or "increased": specific values not reported.
					Problem Area Effectiveness/Cost
	Technology	Year	DOI	Reference	Ammonia	Hydrogen Sulfide	Odor	Dust/ Particulates	Volatile Organic Compounds	Greenhouse Gases	Cost	Notes
1	Biogas Collection/ Purification
2
3
4
5
NS:Not significant. "reduced" or "increased": specific values not reported.

## Sheet: Animal Housing Dairy
Dairy - Animal Housing						Reduction < 33%		33 < Reduction < 66%		Reduction > 67%
					Problem Area Effectiveness/Cost
	Technology	Year	DOI	Reference	Ammonia	Hydrogen Sulfide	Odor	Dust/ Particulates	Volatile Organic Compounds	Greenhouse Gases	Cost	Notes
1	Barriers
2
3
4
5
NS:Not significant. "reduced" or "increased": specific values not reported.
					Problem Area Effectiveness/Cost
	Technology	Year	DOI	Reference	Ammonia	Hydrogen Sulfide	Odor	Dust/ Particulates	Volatile Organic Compounds	Greenhouse Gases	Cost	Notes
1	Biofilters	2013	http://dx.doi.org/10.1021/es303225h	Pratt, C., Deslippe, J., Tate, K. R. 2013. Testing a biofilter cover design to mitigate dairy effluent pond methane emissions. Environ. Sci. Technol. 47: 526-532.	No Data	No Data	No Data	No Data	No Data	90-99% CH4 increase-NS N2O	>$60,000	Conducted on lab scale for 3 months. Lab scale was modeled on storage pond.
2	Biofilters	2013	http://dx.doi: 10.2527/jas.2013-6584	Montes, F., Meinen, R., Dell, C., Rotz, A., Hristov, A. N., Oh, J., Waghorn, G., Gerber, P. J., Henderson, B., Makkar, H. P. S., Dijkstra, J. 2013. Special topics- Mitigation of methane and nitrous oxide emissions from animal operations: II. A review of manure managment mitigation options. J. Anim. Sci. 91: 5070-5094.	>30%	No Data	No Data	No Data	No Data	<10% CH4	No Data	Review Paper.
3	Biofilters	2012	http://dx.doi:10.1016/j.agee.2012.02.011	Pratt, C., Walcroft, A. S., Tate, K. R., Ross, D. J., Roy, R., Reid, M. H., Veiga, P. W. 2012. Biofilfration of methane emissions from a dairy farm effluent pond. Agric. Ecosyst. Environ. 152: 33-39.	No Data	No Data	No Data	No Data	No Data	Increased CO2 NS N2O 16g CH4	49000	Conducted on pilot scale on a farm storage pond over 16 months. Methane removal value is in grams /cubic meter/hour.
4	Biofilters	2012	http://dx.doi: 10.1080/10473289.2011.639479	Akdeniz, N., Janni, K.A. 2012. Full-scale biofilter reduction efficeiencies assessed using portable 24-hour sampling units. J. Air Waste Manage. 62: 170-182.	53-64%	76-85%	No Data	No Data	No Data	2.2-4% N2O 14-15% CH4 NS CO2	No Data	Conducted on farm scale over 1 day.
5
NS:Not significant. "reduced" or "increased": specific values not reported.
					Problem Area Effectiveness/Cost
	Technology	Year	DOI	Reference	Ammonia	Hydrogen Sulfide	Odor	Dust/ Particulates	Volatile Organic Compounds	Greenhouse Gases	Cost	Notes
1	Chimneys
2
3
4
5
NS:Not significant. "reduced" or "increased": specific values not reported.
					Problem Area Effectiveness/Cost
	Technology	Year	DOI	Reference	Ammonia	Hydrogen Sulfide	Odor	Dust/ Particulates	Volatile Organic Compounds	Greenhouse Gases	Cost	Notes
1	Diet Manipulation	2014	http://dx.doi:10.13031/trans.57.10246	Liu, Z., Powers, W. 2014. Greenhouse gases emissions from multi-species animal operations and potential diet effects. T. ASABE. 57: 219-227.	No Data	No Data	No Data	No Data	No Data	NS	No Data	Conducted in controlled rooms over 27-98 days with 3 to 4 reps. Compared regional diets in US . Table 7 was used to calculate values.
2	Diet Manipulation	2013	http://dx.doi: 10.2527/jas.2013-6584	Montes, F., Meinen, R., Dell, C., Rotz, A., Hristov, A. N., Oh, J., Waghorn, G., Gerber, P. J., Henderson, B., Makkar, H. P. S., Dijkstra, J. 2013. Special topics- Mitigation of methane and nitrous oxide emissions from animal operations: II. A review of manure managment mitigation options. J. Anim. Sci. 91: 5070-5094.	reduced protein >30%	No Data	No Data	No Data	No Data	reduced protein 10-30% N2O	No Data	Review Paper. Reduced dietary protein.
3	Diet Manipulations	2013	http://dx.doi: 10.2527/jas.2013-6583	Hristov, A.N., Oh, J., Firkins, J.L., Dijkstra, J., Kebreab, E., Waghorn, G., Makkar, H.P.S., Adesogan, A.T., Yang, W., Lee, C., Gerber, P.J., Henderson, B., Tricarico, J.M. 2013. Mitigation of methane and nitrous oxide emissions from animal operations: I. Areview of enteric methane mitigation options. J. Anim. Sci. 91: 5045-5069.	No Data	No Data	No Data	No Data	No Data	8-76% CH4	No Data	Review Paper.
4	Diet Manipulations	2013	http://ojs.tsv.fi/index.php/AFS/article/view/6702	Misselbrook, T., Prado, A. d., Chadwick, D. 2013. Opportunities for reducing environmental emissions from forage-base dairy farms. Agr. Food Sci. 22: 93-107.	HSG 22%	No Data	No Data	No Data	No Data	HSG 19% LCP 11%	No Data	Review Paper. HSG is high sugar grasses and LCP is low crude protein content diet.
5	Diet Manipulations	2012	http://www.extension.org/pages/15538/air-quality-in-animal-agriculture	Carter, S., A. Sutton, and R. Stenglein. 2012. Diet and Feed Management to Mitigate Airborne Emissions. eXtension Air Quality Education in Agriculture. pp. 10.	reduced	No Data	No Data	No Data	No Data	reduced CH4	Can improve returns	Extension review fact sheet. Phase feeding, reducing crude protein, balancing dietary proteins, highly processed grains.
6	Diet Manipulation	2010	http://dx.doi:10.1016/j.agee.2009.12.003	Luo, J., Klein, C. A. M. de, Ledgard, S. F., Saggar, S. 2010. Management options to reduce nitrous oxide emissions from intensively grazed pastures: A review. Agric. Ecosyst. Environ. 136: 282-291.	No Data	No Data	No Data	No Data	No Data	22% N2O 50% N2O	No Data	Review Paper. Value is per kg milk produced. Low protein maize diet compared to pasture (control) and increasing hippuric acid in urine respectively.
7	Diet Manipulation	2006	http://dx.doi:10.1016/j.agee.2005.08.015	Monteny, G. J., Bannink, A., Chadwick, D. Greenhouse gas abatement strategies for animal husbandry. Agric. Ecosyst. Environ. 112: 163-170.	No Data	No Data	No Data	No Data	No Data	20% CH4	No Data	Review Paper. Restricted feeding. Value is per cow.
8
9
10
NS:Not significant. "reduced" or "increased": specific values not reported.
					Problem Area Effectiveness/Cost
	Technology	Year	DOI	Reference	Ammonia	Hydrogen Sulfide	Odor	Dust/ Particulates	Volatile Organic Compounds	Greenhouse Gases	Cost	Notes
1	Electrostatic Precipitation
2
3
4
5
NS:Not significant. "reduced" or "increased": specific values not reported.
					Problem Area Effectiveness/Cost
	Technology	Year	DOI	Reference	Ammonia	Hydrogen Sulfide	Odor	Dust/ Particulates	Volatile Organic Compounds	Greenhouse Gases	Cost	Notes
1	Landscaping	2008	http://www.google.com/url?sa=t&rct=j&q=&esrc=s&source=web&cd=8&ved=0CEsQFjAH&url=http%3A%2F%2Fstore.extension.iastate.edu%2FProduct%2FMitigating-Air-Emissions-Conference-Proceedings-PDF&ei=8HBBVKXBMJWiyATK1oCADA&usg=AFQjCNGpm8U-UeZWaKvwQWPP8Y7UzqlE3w&bvm=bv.77648437,d.aWw	Tyndall, J. 2008.The use of vegetative environmental buffers for livestock and poultry odor control. In: Mitigating Air Emissions from Animal Feeding Operations Conference Proceedings. Des Moines, Iowa. p. 21-26.	No Data	No Data	6-15%	49-56%	No Data	No Data	$1,741 over 20yr	Conference review paper.
2
3
4
5
NS:Not significant. "reduced" or "increased": specific values not reported.
					Problem Area Effectiveness/Cost
	Technology	Year	DOI	Reference	Ammonia	Hydrogen Sulfide	Odor	Dust/ Particulates	Volatile Organic Compounds	Greenhouse Gases	Cost	Notes
1	Oil Sprinkling/Spraying/Additives
2
3
4
5
NS:Not significant. "reduced" or "increased": specific values not reported.
					Problem Area Effectiveness/Cost
	Technology	Year	DOI	Reference	Ammonia	Hydrogen Sulfide	Odor	Dust/ Particulates	Volatile Organic Compounds	Greenhouse Gases	Cost	Notes
1	Ventilation
2
3
4
5
NS:Not significant. "reduced" or "increased": specific values not reported.
					Problem Area Effectiveness/Cost
	Technology	Year	DOI	Reference	Ammonia	Hydrogen Sulfide	Odor	Dust/ Particulates	Volatile Organic Compounds	Greenhouse Gases	Cost	Notes
1	Scrubbers
2
3
4
5
NS:Not significant. "reduced" or "increased": specific values not reported.
					Problem Area Effectiveness/Cost
	Technology	Year	DOI	Reference	Ammonia	Hydrogen Sulfide	Odor	Dust/ Particulates	Volatile Organic Compounds	Greenhouse Gases	Cost	Notes
1	Siting	2008	http://www.google.com/url?sa=t&rct=j&q=&esrc=s&source=web&cd=8&ved=0CEsQFjAH&url=http%3A%2F%2Fstore.extension.iastate.edu%2FProduct%2FMitigating-Air-Emissions-Conference-Proceedings-PDF&ei=8HBBVKXBMJWiyATK1oCADA&usg=AFQjCNGpm8U-UeZWaKvwQWPP8Y7UzqlE3w&bvm=bv.77648437,d.aWw	Stowell, R., C. Henry, C. Powers, D. Schulte. 2008. Siting animal production facilities and evaluating odor control options using the odor footprint tool. In: Mitigating Air Emissions from Animal Feeding Operations. Conference Proceedings, May 19-21, 2008 (Des Moines, IA). Iowa State University. pp. 2-6.	No Data	No Data	Provides minimun separation distances of facilities from others.	No Data	No Data	No Data	No direct cost	Conference paper. Model based.
2	Siting	2005	http://dx.doi:10.13031/2013.20089	Jacobson, L.D., H. Guo, D.R. Schmidt, R.E. Nicolai, J. Zhu, K.A. Janni. 2005. Development of the OFFSET model for determination of odor-annoyance-free setback distances from animal production sites: Part 1. Review and Experiment. T. ASAE 48(6):2259-2268.	No Data	No Data	Model to predict odor exposure around swine facilities.	No Data	No Data	No Data	No Data	Modeling paper. Odor emissions measured from 280 animal buildings on 85 farms.
3	Siting	2005	http://dx.doi:10.13031/2013.20090	Guo, H., Jacobson, L.D., D.R. Schmidt, R.E. Nicolai, J. Zhu, K.A. Janni. 2005. Development of the OFFSET model for determination of odor-annoyance-free setback distances from animal production sites: Part II. Model development and evaluations. T. ASAE 48(6):2269-2276.	No Data	No Data	Model to predict odor exposure around swine facilities.	No Data	No Data	No Data	No Data	Modeling paper. Odor emissions measured from 280 animal buildings on 85 farms.
4
5
NS:Not significant. "reduced" or "increased": specific values not reported.
					Problem Area Effectiveness/Cost
	Technology	Year	DOI	Reference	Ammonia	Hydrogen Sulfide	Odor	Dust/ Particulates	Volatile Organic Compounds	Greenhouse Gases	Cost	Notes
1	Urine/Feces Segregation	2010	http://dx.doi.org/10.2134/jeq2009.0266	Vaddella, V.K., P. M. Ndegwa, H.S. Joo, and J.L. Ullman. 2010. Impact of Separating Dairy Cattle Excretions on Ammonia Emissions. J. Environ. Qual. 39, 1807-1812.	Increased by 49% (ISF+ISU) Increased by 69% (RSF+RSU)	No Data	No Data	No Data	No Data	No Data	No Data	ISF (idealistically separated feces) RSF (realistically separated feces) ISU (idealistically separated urine) RSU (realistically separated urine) SM (scrape manure-control); avoiding contact of urine & feces wouldn't necessarily reduce NH3 emissions.
2
3
4
5
NS:Not significant. "reduced" or "increased": specific values not reported.
					Problem Area Effectiveness/Cost
	Technology	Year	DOI	Reference	Ammonia	Hydrogen Sulfide	Odor	Dust/ Particulates	Volatile Organic Compounds	Greenhouse Gases	Cost	Notes
1	UV Light	2012	http://dx.doi:10.2134/jeq2010.0536	Rockafellow, E.M., Koziel, J.A., Jenks, W.S. 2012. Laboratory-scale investigation of UV treatment of ammonia for livestock and poultry barn exhaust applications. J. Environ. Qual. 41: 281-288.	3-98%	No Data	No Data	No Data	No Data	increase N2O	No Data	Conducted on lab scale.
2	UV Light	2005	http://dx.doi:10.1016/j.chemosphere.2004.11.019	Li, F.B., Li, X.Z., Ao, C.H., Lee, S.C., Hou, M.F. 2005. Enhanced photocatalytic degradation of VOCs using Ln3+-TiO2 catalysts for indoor air purification. Chemoshere. 59: 787-800.	No Data	No Data	No Data	No Data	2-89%	No Data	No Data	Conducted on lab scale with standard gases not related to livestock production.
3
4
5
NS:Not significant. "reduced" or "increased": specific values not reported.
					Problem Area Effectiveness/Cost
	Technology	Year	DOI	Reference	Ammonia	Hydrogen Sulfide	Odor	Dust/ Particulates	Volatile Organic Compounds	Greenhouse Gases	Cost	Notes
1	Biogas Collection/ Purification
2
3
4
5
NS:Not significant. "reduced" or "increased": specific values not reported.

## Sheet: Animal Housing Beef
Beef - Animal Housing						Reduction < 33%		33 < Reduction < 66%		Reduction > 67%
					Problem Area Effectiveness/Cost
	Technology	Year	DOI	Reference	Ammonia	Hydrogen Sulfide	Odor	Dust/ Particulates	Volatile Organic Compounds	Greenhouse Gases	Cost	Notes
1	Barriers
2
3
4
5
NS:Not significant. "reduced" or "increased": specific values not reported.
					Problem Area Effectiveness/Cost
	Technology	Year	DOI	Reference	Ammonia	Hydrogen Sulfide	Odor	Dust/ Particulates	Volatile Organic Compounds	Greenhouse Gases	Cost	Notes
1	Biofilters	2013	http://dx.doi: 10.2527/jas.2013-6584	Montes, F., Meinen, R., Dell, C., Rotz, A., Hristov, A. N., Oh, J., Waghorn, G., Gerber, P. J., Henderson, B., Makkar, H. P. S., Dijkstra, J. 2013. Special topics- Mitigation of methane and nitrous oxide emissions from animal operations: II. A review of manure managment mitigation options. J. Anim. Sci. 91: 5070-5094.	>30%	No Data	No Data	No Data	No Data	<10% CH4	No Data	Review Paper.
2
3
4
5
NS:Not significant. "reduced" or "increased": specific values not reported.
					Problem Area Effectiveness/Cost
	Technology	Year	DOI	Reference	Ammonia	Hydrogen Sulfide	Odor	Dust/ Particulates	Volatile Organic Compounds	Greenhouse Gases	Cost	Notes
1	Chimneys
2
3
4
5
NS:Not significant. "reduced" or "increased": specific values not reported.
					Problem Area Effectiveness/Cost
	Technology	Year	DOI	Reference	Ammonia	Hydrogen Sulfide	Odor	Dust/ Particulates	Volatile Organic Compounds	Greenhouse Gases	Cost	Notes
1	Diet Manipulations	2014	http://dx.doi:10.13031/trans.57.10246	Liu, Z., Powers, W. 2014. Greenhouse gases emissions from multi-species animal operations and potential diet effects. T. ASABE. 57: 219-227.	No Data	No Data	No Data	No Data	No Data	-18-NS CH4 NS-13% CO2 NS N2O	No Data	Conducted in controlled rooms over 27-98 days with 3 to 4 reps. Table 7 was used to calculate values.
2	Diet Manipulation	2013	http://dx.doi.org/10.2527/jas.2011-4885	Stackhouse-Lawson, K.R., M.S. Calvo, S.E. Place, T.L. Armitage, Y. Pan, Y. Zhao, and F.M. Mitloehner. 2013. Growth Promoting Technologies Reduce Greenhouse Gas, Alcohol, and Ammonia Emissions from Feedlot Cattle. J. Anim. Sci. 91:11, 5438-5447.	MON: increased IMP: increased BAA: 42%	No Data	No Data	No Data	EtOH: 13% (MON); increased (IMP); 1.3% (BAA); MeOH: 2% (MON); increased (IMP); 13% (BAA)	N2O: NS/ 1.6% (MON); 5.6% (IMP); increased (BAA); CO2: 2% (MON); increased (IMP & BAA) CH4: 8% (MON); NS (IMP); 15% (BAA)	No Data	4 diets: no additive (control); monensin (MON); implant (IMP); zilpaterol hydrochloride (BAA). 16 pens of 10 animals each. EtOH, MeOH, NH3, CO2, and N2O = continuously measured.
3	Diet Manipulation	2013	http://dx.doi: 10.2527/jas.2013-6584	Montes, F., Meinen, R., Dell, C., Rotz, A., Hristov, A. N., Oh, J., Waghorn, G., Gerber, P. J., Henderson, B., Makkar, H. P. S., Dijkstra, J. 2013. Special topics- Mitigation of methane and nitrous oxide emissions from animal operations: II. A review of manure managment mitigation options. J. Anim. Sci. 91: 5070-5094.	reduced protein >30%	No Data	No Data	No Data	No Data	reduced protein 10-30% N2O	No Data	Review Paper. Reduced dietary protein.
4	Diet Manipulations	2013	http://dx.doi: 10.2527/jas.2013-6583	Hristov, A.N., Oh, J., Firkins, J.L., Dijkstra, J., Kebreab, E., Waghorn, G., Makkar, H.P.S., Adesogan, A.T., Yang, W., Lee, C., Gerber, P.J., Henderson, B., Tricarico, J.M. 2013. Mitigation of methane and nitrous oxide emissions from animal operations: I. Areview of enteric methane mitigation options. J. Anim. Sci. 91: 5045-5069.	No Data	No Data	No Data	No Data	No Data	8-76% CH4	No Data	Review Paper.
5	Diet Manipulations	2012	http://www.extension.org/pages/15538/air-quality-in-animal-agriculture	Carter, S., A. Sutton, and R. Stenglein. 2012. Diet and Feed Management to Mitigate Airborne Emissions. eXtension Air Quality Education in Agriculture. pp. 10.	reduced	No Data	No Data	No Data	No Data	reduced CH4	No Data	Extension review fact sheet. Phase feeding, reducing crude protein, balancing dietary proteins, highly processed grains.
6	Diet Manipulations	2009	http://dx.doi:10.2527/jas.2008-1357	Shabtay, A., Ravid, U., Brosh, A., Baybikov, R., Eitam, H., Laor, Y. 2009. Dynamics of offensive gas-phase odorants in fresh and aged feces throughout the development of beef cattle. J. Anim. Sci. 87: 1835-1848.	No Data	No Data	could reduce	No Data	could reduce	No Data	No Data	Conducted on lab scale manure from 6 bull calves was collected at five stages over 1-36 weeks. Manure was stored under aerobic or anaerobic conditions for 21 days. Diets were reduced from 23 to 13.9% crude protein.
7
8
9
10
NS:Not significant. "reduced" or "increased": specific values not reported.
					Problem Area Effectiveness/Cost
	Technology	Year	DOI	Reference	Ammonia	Hydrogen Sulfide	Odor	Dust/ Particulates	Volatile Organic Compounds	Greenhouse Gases	Cost	Notes
1	Electrostatic Precipitation
2
3
4
5
NS:Not significant. "reduced" or "increased": specific values not reported.
					Problem Area Effectiveness/Cost
	Technology	Year	DOI	Reference	Ammonia	Hydrogen Sulfide	Odor	Dust/ Particulates	Volatile Organic Compounds	Greenhouse Gases	Cost	Notes
1	Landscaping	2008	http://www.google.com/url?sa=t&rct=j&q=&esrc=s&source=web&cd=8&ved=0CEsQFjAH&url=http%3A%2F%2Fstore.extension.iastate.edu%2FProduct%2FMitigating-Air-Emissions-Conference-Proceedings-PDF&ei=8HBBVKXBMJWiyATK1oCADA&usg=AFQjCNGpm8U-UeZWaKvwQWPP8Y7UzqlE3w&bvm=bv.77648437,d.aWw	Tyndall, J. 2008.The use of vegetative environmental buffers for livestock and poultry odor control. In: Mitigating Air Emissions from Animal Feeding Operations Conference Proceedings. Des Moines, Iowa. p. 21-26.	No Data	No Data	6-15%	49-56%	No Data	No Data	$1,741 over 20yr	Conference review paper.
2
3
4
5
NS:Not significant. "reduced" or "increased": specific values not reported.
					Problem Area Effectiveness/Cost
	Technology	Year	DOI	Reference	Ammonia	Hydrogen Sulfide	Odor	Dust/ Particulates	Volatile Organic Compounds	Greenhouse Gases	Cost	Notes
1	Oil Sprinkling/Spraying/Additives	2008	http://www.google.com/url?sa=t&rct=j&q=&esrc=s&source=web&cd=8&ved=0CEsQFjAH&url=http%3A%2F%2Fstore.extension.iastate.edu%2FProduct%2FMitigating-Air-Emissions-Conference-Proceedings-PDF&ei=8HBBVKXBMJWiyATK1oCADA&usg=AFQjCNGpm8U-UeZWaKvwQWPP8Y7UzqlE3w&bvm=bv.77648437,d.aWw	Harner, J., Maghirang, R., Rozate, E. 2008. Water requirements for controlling dust from open feedlots. In: Mitigating Air Emissions from Animal Feeding Operations. Conference Proceedings, May 19-21, 2008 (Des Moines, IA). Iowa State University. pp.36-40.	No Data	No Data	NS	reduced	No Data	No Data	$0.60-$2.40/ marketed head	Review Paper. Compared water sprinkling on feedlots to control.
2
3
4
5
NS:Not significant. "reduced" or "increased": specific values not reported.
					Problem Area Effectiveness/Cost
	Technology	Year	DOI	Reference	Ammonia	Hydrogen Sulfide	Odor	Dust/ Particulates	Volatile Organic Compounds	Greenhouse Gases	Cost	Notes
1	Ventilation
2
3
4
5
NS:Not significant. "reduced" or "increased": specific values not reported.
					Problem Area Effectiveness/Cost
	Technology	Year	DOI	Reference	Ammonia	Hydrogen Sulfide	Odor	Dust/ Particulates	Volatile Organic Compounds	Greenhouse Gases	Cost	Notes
1	Scrubbers
2
3
4
5
NS:Not significant. "reduced" or "increased": specific values not reported.
					Problem Area Effectiveness/Cost
	Technology	Year	DOI	Reference	Ammonia	Hydrogen Sulfide	Odor	Dust/ Particulates	Volatile Organic Compounds	Greenhouse Gases	Cost	Notes
1	Siting	2008	http://www.google.com/url?sa=t&rct=j&q=&esrc=s&source=web&cd=8&ved=0CEsQFjAH&url=http%3A%2F%2Fstore.extension.iastate.edu%2FProduct%2FMitigating-Air-Emissions-Conference-Proceedings-PDF&ei=8HBBVKXBMJWiyATK1oCADA&usg=AFQjCNGpm8U-UeZWaKvwQWPP8Y7UzqlE3w&bvm=bv.77648437,d.aWw	Stowell, R., C. Henry, C. Powers, D. Schulte. 2008. Siting animal production facilities and evaluating odor control options using the odor footprint tool. In: Mitigating Air Emissions from Animal Feeding Operations. Conference Proceedings, May 19-21, 2008 (Des Moines, IA). Iowa State University. pp. 2-6.	No Data	No Data	Provides minimun separation distances of facilities from others.	No Data	No Data	No Data	No direct cost	Conference paper. Model based.
2	Siting	2005	http://dx.doi:10.13031/2013.20089	Jacobson, L.D., H. Guo, D.R. Schmidt, R.E. Nicolai, J. Zhu, K.A. Janni. 2005. Development of the OFFSET model for determination of odor-annoyance-free setback distances from animal production sites: Part 1. Review and Experiment. T. ASAE 48(6):2259-2268.	No Data	No Data	Model to predict odor exposure around swine facilities.	No Data	No Data	No Data	No Data	Modeling paper. Odor emissions measured from 280 animal buildings on 85 farms.
3	Siting	2005	http://dx.doi:10.13031/2013.20090	Guo, H., Jacobson, L.D., D.R. Schmidt, R.E. Nicolai, J. Zhu, K.A. Janni. 2005. Development of the OFFSET model for determination of odor-annoyance-free setback distances from animal production sites: Part II. Model development and evaluations. T. ASAE 48(6):2269-2276.	No Data	No Data	Model to predict odor exposure around swine facilities.	No Data	No Data	No Data	No Data	Modeling paper. Odor emissions measured from 280 animal buildings on 85 farms.
4
5
NS:Not significant. "reduced" or "increased": specific values not reported.
					Problem Area Effectiveness/Cost
	Technology	Year	DOI	Reference	Ammonia	Hydrogen Sulfide	Odor	Dust/ Particulates	Volatile Organic Compounds	Greenhouse Gases	Cost	Notes
1	Urine/Feces Segregation
2
3
4
5
NS:Not significant. "reduced" or "increased": specific values not reported.
					Problem Area Effectiveness/Cost
	Technology	Year	DOI	Reference	Ammonia	Hydrogen Sulfide	Odor	Dust/ Particulates	Volatile Organic Compounds	Greenhouse Gases	Cost	Notes
1	UV Light	2012	http://dx.doi:10.2134/jeq2010.0536	Rockafellow, E.M., Koziel, J.A., Jenks, W.S. 2012. Laboratory-scale investigation of UV treatment of ammonia for livestock and poultry barn exhaust applications. J. Environ. Qual. 41: 281-288.	3-98%	No Data	No Data	No Data	No Data	increase N2O	No Data	Conducted on lab scale.
2	UV Light	2005	http://dx.doi:10.1016/j.chemosphere.2004.11.019	Li, F.B., Li, X.Z., Ao, C.H., Lee, S.C., Hou, M.F. 2005. Enhanced photocatalytic degradation of VOCs using Ln3+-TiO2 catalysts for indoor air purification. Chemoshere. 59: 787-800.	No Data	No Data	No Data	No Data	2-89%	No Data	No Data	Conducted on lab scale with standard gases not related to livestock production.
3
4
5
NS:Not significant. "reduced" or "increased": specific values not reported.
					Problem Area Effectiveness/Cost
	Technology	Year	DOI	Reference	Ammonia	Hydrogen Sulfide	Odor	Dust/ Particulates	Volatile Organic Compounds	Greenhouse Gases	Cost	Notes
1	Biogas Collection/ Purification
2
3
4
5
NS:Not significant. "reduced" or "increased": specific values not reported.
