# Supplementary material for: Summary of performance data for technologies to control gaseous, odor, and particulate emissions from livestock operations: Air management practices assessment tool (AMPAT)
Source: Data Brief. 2016 Apr 12;7:1413–29. doi: 10.1016/j.dib.2016.03.070 (PMC4845084; doi:10.1016/j.dib.2016.03.070)
Supplement: Supplementary file 2 — Supplementary material [file mmc2.xlsx]

## Sheet: Land Application Swine
Swine - Land Application					Reduction < 33%		33 < Reduction < 66%		Reduction > 67%
					Problem Area Effectiveness/Cost
	Technology	Year	DOI	Reference	Ammonia	Hydrogen Sulfide	Odor	Dust/ Particulates	Volatile Organic Compounds	Greenhouse Gases	Cost	Notes
1	Additives	2007	http://dx.doi.org\10.2134\jeq2007.0083	Chantigny M.H., Angers, D.A., Rochette, P., Belanger, G., Masse, D., Cote, D. 2007. Gaseous Nitrogen Emissions and Forage Nitrogen Uptake on Soils Fertilized with Raw and Treated Swine Manure. J. Environ. Qual. 36:1864-1872.	Decanted 19.1% Filtered 36.4% Digested 19.5% Flocculated 25%	No Data	No Data	No Data	No Data	Decanted 22.3% Filtered NS Digested 62.5% Flocculated 12.7%	No Data	Treatments included Decanted, Filtered, Digested and Flocculated Manure. All treatments compared to raw Liquid Swine Manure application. Study done on 3x7 meter test plots.
2	Additives	2001	http://dx.doi:10.2134/jeq2001.302345x	McCrory, D.F., Hobbs, P.J. 2001. Additives to reduce ammonia and odor emissions from livestock wastes: a review. J. Environ. Qual. 30:345-355.	No Data	No Data	No Data	No Data	No Data	No Data	No Data	Review Paper. No data from field application.
3	Additives	1995	http://dx.doi:10.1016/0960-8524(94)00107-C	Amon, M., Dobeic, M., Misselbrook, T.M., Pain, B.F., Phillips, V.R., Sneath, R.W. 1995. A farm scale study on the use of De-Odorase for reducing odour and ammonia emissions from intensive fattening piggeries. Bioresour. Technol. 51: 163-169.	0.26	No Data	NS	No Data	No Data	No Data	No Data	Conducted on farm scale over 60 days in a barn. No data from land application.
4
5
NS:Not significant. "reduced" or "increased": specific values not reported.
					Problem Area Effectiveness/Cost
	Technology	Year	DOI	Reference	Ammonia	Hydrogen Sulfide	Odor	Dust/ Particulates	Volatile Organic Compounds	Greenhouse Gases	Cost	Notes
1	Injection/ Incorporation	2013	http://dx.doi:10.1016/j.atmosenv.2012.01.001	Parker, D.B., Gilley, J., Woodbury, B., Kim, K-H., Galvin, G., Bartelt-Hunt, S.L., Li, X., Snow, D.D. 2013. Odorous VOC emissions following land application of swine manure slurry. Atmos. Environ. 66:91-100.	No Data	No Data	No Data	No Data	80-95% aromatics 24-97% sulfur compounds	No Data	No Data	Conducted on field plots using wind tunnels over four weeks. Compared injection to surface application.
2	Injection/ Incorporation	2011	http://dx.doi.org/10.1016/j.anifeedsci.2011.04.036	Chadwick, D., Sommer, S., Thorman, R., Fangueiro, D., Cardenas, L., Amon, B., Misselbrook, T. 2011. Manure management: Implications for greenhouse gas emissions. Anim. Feed Sci. Tech. 166-167: 514-31.	No Data	No Data	No Data	No Data	No Data	Nitrous Oxide loss in swine manure was 54% compared to Diary Manure	No Data	Liquid Swine Manure was compared to Liquid Dariy Manure using similar application rates and methods
3	Injection/ Incorporation	2010	http://dx.doi.org\10.1016\j.biortech.2009.09.078	Lovanh, N., Warren, J., Sistani, K. 2010. Determination of ammonia and greenhouse gas emissions from land application of swine slurry: A comparision of three application methods. Bioresour. Technol. 101: 1662-1667.	Aerway Injection 34.96% Row Injection 93.63%	No Data	No Data	No Data	No Data	Aerway Injection 73.03% Row Injection 75.28%	No Data	Both Methods compared to surface broadcasting
4	Injection/ Incorporation	2010	http://dx.doi:10.1016/j.agee.2010.01.001	Webb, J., Pain, B., Bittman, S., Morgan, J. 2010. The impacts of manure application methods on emissions of ammonia, nitrous oxide on crop response-A review. Agric. Ecosyst. Environ. 137: 39-46.	23-99%, 95-99%, 38-90%, 0-75%, 60-99%	No Data	No Data	No Data	No Data	may increase	No Data	Review Paper. Compared slot injection, deep injection, trail shoe, trail hose and incorporation to surface broadcasting respectively, values from Tables 1 and 2.
5	Injection/ Incorporation	2010	http://dx.doi:10.2136/sssaj2009.0076	Sistani, K.R., Warren, J.G., Lovanh, N., Higgins, S., Shearer, S. 2010. Greenhouse gas emissions from swine effluent applied to soil by different methods. Soil Sci. Soc. Am. J. 74:429-435.	No Data	No Data	No Data	No Data	No Data	NS,NS CO2 -3900--117%, NS- -75% CH4 -183-36%, NS N2O	No Data	Conducted on farm scale over two years. Compared direct injection, and application in combination with soil aeration respectively with surface application.
6	Injection/ Incorporation	2010	http://dx.doi:10.1016/j.agee.2009.12.001	Thomsen, I.K., Pedersen, A.R., Nyord, T., Petersen, S.O. 2010. Effects of slurry pre-treatment and application technique on short-term N2O emissions as determined by a new non-linear approach. Agric. Ecosyst. Environ. 136: 227-235.	50%, 80%	No Data	No Data	No Data	No Data	-412%, -280% N2O	No Data	Conducted on farm scale over 44 days. Compared straight tined injection and winged tine injection respectively to trail hose application. Values calculated from section 4.2 and Table 3.
7	Injection/ Incorporation	2009	http://dx.doi.org\10.2134\jeq2007.0565	Hernandez-Ramirez, G., Brouder, S.M., Smith, D.R., Van Scoyoc, G.E. 2009. Greenhouse Gas Fluxes in an Eastern Corn Belt Soil: Weather, Nitrogen Source, and Rotation. J. Environ. Qual. 38:841-854	No Data	No Data	No Data	No Data	No Data	Average Nitrous Oxide loss for CCLSM = 1.4% Average Methane loss for CCLSM = Negligible Average Carbon Dioxide loss for CCLSM = 1.54%	No Data	CCLSM = Continuous Corn treated with Liquid Swine Manure (Each treatment was tested against Urea- Ammonium Nitrate )
8	Injection/ Incorporation	2008	http://dx.doi.org\10.2134\jeq2007.0427	Jarecki, M.K., Parkin, T.B., Chan, A.S.K., Hatfield, J.L., Jones, R. 2008. Greenhouse gas emissions from two soils receiving nitrogen fertilizer and swine manure slurry. J. Environ. Qual. 37, 1432-1438.	No Data	No Data	No Data	No Data	No Data	Average Nitrous Oxide loss over two different soil types, between UAN and Swine Manure was 48%	No Data	UAN = Urea-Ammonium Nitrate Carbon Dioxide = 41.9% Methane = Negligible
9	Injection/ Incorporation	2008	http://www.google.com/url?sa=t&rct=j&q=&esrc=s&source=web&cd=8&ved=0CEsQFjAH&url=http%3A%2F%2Fstore.extension.iastate.edu%2FProduct%2FMitigating-Air-Emissions-Conference-Proceedings-PDF&ei=8HBBVKXBMJWiyATK1oCADA&usg=AFQjCNGpm8U-UeZWaKvwQWPP8Y7UzqlE3w&bvm=bv.77648437,d.aWw	Muhlbauer, R., Puck, J., Puck, B., Burns, R. 2008. A review of manure injection to control odor and ammonia emissions during the land application of manure slurries. IN: Mitigating Air Emissions from Animal Feeding Operations Conference Proceedings. pp. 238-244. May 19-21, 2008. Iowa State University, Ames, IA.	>90%	No Data	>90%	No Data	No Data	No Data	0.35-0.9 cents per gal	Review Paper.
10	Injection/ Incorporation	2007	http://dx.doi.org\10.1080\00103620701589062	Bender, M.R., Wood, C.W. 2007. Above and below ground measurements of greenhouse gases from swine effluent amended soil. Commun. Soil Sci. Plan. 38: 17-18, 2479-2503	No Data	No Data	No Data	No Data	No Data	Average Nitrous Oxide loss over three different sample types, between Liquid Swine manure and Chemical Nitrogen was 64% loss	No Data	In this experiment, swine manure was spread over the top and allowed to filter into the soil before measurements were taken
11	Injection/ Incorporation	2006	http://dx.doi.org\10.1007\s11104-006-9114-3	Parkin, T.B., Kaspar, T.C., Singer, J.W. 2006. Cover crop effects on the fate of N following soil application of swine manure. Plant Soil. 289:141-152.	Reduction from low to high manure rate Rye 76.5% Fallow 84.8%	No Data	No Data	No Data	No Data	Reduction from low to high manure rate Rye 43.1% Fallow 59.2%	No Data	Low Manure Rate = 7.5 g Nitrogen/m^2 High Manure Rate = 19.5 g Nitrogen/m^2
12	Injection/ Incorporation	2006	https://elibrary.asabe.org/azdez.asp?JID=6&AID=20247&CID=aae2006&T=2	Arogo, J., Westerman, P.W., Heber, A.J., Robarge, W.P., Classen, J.J. 2006. Ammonia emissions from animal feeding operations. Anim. Agric. Environ. 41-88.	Injection 75-96% Band spreading 40-60% Incorporation 84-89%	No Data	No Data	No Data	No Data	No Data	No Data	Review Paper.
13	Injection/ Incorporation	2005	http://dx.doi.org\10.1007/s11104-004-5754-3	Vallejo, A., García-Torres, L., Diez, J.A., Arce, A., López-Fernández, S. 2005. Comparison of N losses (NO3-, N2O, NO) from surface applied, injected or amended (DCD) pig slurry of an irrigated soil in a Mediterranean climate. Plant Soil. 272: 313–325	No Data	No Data	No Data	No Data	No Data	46.7% N2O	No Data	Add to Additive Section. Compared nitrous dioxide loss from normal Injected Pig Slurry to Injected Pig Slurry + Dicyandiamide.
14	Injection/ Incorporation	2004	http://dx.doi.org/10.2136/sssaj2004.1410	Rochette, P., Angers, D.A., Chantigny, M.H., Bertrand, N., Côté, D. 2004. Carbon dioxide and nitrous oxide emissions following Fall and Spring applications of pig slurry to an agricultural soil. Soil Sci. Soc. Am. J. 68.4: 1410.	No Data	No Data	No Data	No Data	No Data	Of the 200 kg per ha applied, 2.24% was lost as Nitrous Oxide	No Data	This article showed the percent loss of Nitrous Oxide was greater in soils treated with swine manure compared to those treated with mineral Nitrogen.
15	Injection/ Incorporation	2004	https://store.extension.iastate.edu/Product/Practices-to-Reduce-Hydrogen-Sulfide-from-Livestock-Operations	Powers, W. 2004. Practices to Reduce Hydrogen sulfide from livestock operations. Iowa State University Extension Publication PM 1972a. Ames, IA.	No Data	No Data	50-75%	No Data	No Data	No Data	0.3 cents per gal	Review Paper.
16	Injection/ Incorporation	2004	http://dx.doi:10.1016/j.biortech.2003.10.020	Huijsmans, J., Verwijs, B., Rodhe, L., Smith, K. 2004. Costs of emission-reducing manure application. Bioresour. Technol. 93:11-19.	Trailing foot 74% Shallow injection 92%	No Data	No Data	No Data	No Data	No Data	$1.12, $1.90 per cubic meter	Conducted in Europe . Cost was converted to dollars from Euros for the exchange rate in the year of publication. Costs are for trailing foot and shallow injection respectively.
17	Injection/ Incorporation	2003	http://dx.doi.org/10.1016/S1352-2310(03)00450-3	Huijsmans, J. 2003. Effect of application method, manure characteristics, weather and field conditions on ammonia volatilization from manure applied to arable land. Atmos. Environ. 37.26: 3669-680.	0.99	No Data	No Data	No Data	No Data	No Data	No Data	Volatilization of Ammonia above ground was, on average, much greater than that of injected fertilizer. This slower volatilization rate reduces emissions and increases nutrient release into the soil. Compared deep Placement/ Injection to surface spreading.
18	Injection/ Incorporation	2003	http://dx.doi: 10.13031/2013.13597	Arogo, J., Westerman, P.W., Heber, A.J. 2003. A review of ammonia emissions from confined swine feeding operations. T. ASAE. 46:805-817.	82-100%	No Data	No Data	No Data	No Data	No Data	No Data	Review Paper. Values calculated from Table 6 comparing surface broadcast to injection.
19	Injection/ Incorporation	2003	http://dx.doi: 10.1007/s00374-003-0589-2	Velthof, G.L., Kuikman, P.J., Oenema, O. 2003. Nitrous oxide emission from animal manures applied to soil under controlled conditions. Biol. Fertil. Soils. 37: 221-230.	No Data	No Data	No Data	No Data	No Data	-135-27% N2O	No Data	Conducted on lab scale over 98 days. Compared surface application to injection.
20	Injection/ Incorporation	2001	http://dx.doi:10.2134/jeq2001.303786x	Chan, A.S.K., Parkin, T.B. 2001. Effect of land use on methane flux from soil. J. Environ. Qual. 30:786-797.	No Data	No Data	No Data	No Data	No Data	Increased CH4	No Data	Conducted on farm scale over two years on multiple sites. Comparing injection to broadcasting.
21	Injection/ Incorporation	2001	http://dx.doi:10.4141/S00-044	Rochette, P., Chantigny, M.H., Angers, D.A., Bertrand, N., Cote, D. 2001. Ammonia volatilization and soil nitrogen dynamics following fall application of pig slurry on canola crop residues. Can. J. Soil Sci. 81: 515-523.	0.8	No Data	No Data	No Data	No Data	No Data	No Data	Conducted on 6 research plots in Canada over ten days using wind tunnels. Compared surface and incorporated manure.
22	Injection/ Incorporation	2000	http://dx.doi.org/10.2134/jeq2000.00472425002900010035x	Chadwick, D.R., Pain, B.F., Brookman, S.K.E. 2000. Nitrous oxide and methane emissions following application of animal manures to grassland. J. Environ. Qual. 29.1: 277.	No Data	No Data	No Data	No Data	No Data	0.44 % of N lost as Nitrogen Oxide out of 50 kg/ha	No Data	Application rate was consistent through both applications
23	Injection/ Incorporation	2000	http://dx.doi.org\10.2136/sssaj2000.642781x	Whalen, S.C. 2000. Nitrogen oxide emission from agricultural soil fertilized with liquid swine waste or constituents. Soil Sci. Soc. Am. J. 64: 781-789	No Data	No Data	No Data	No Data	No Data	The percent of WFPS released after the treated N was applied was from 60 to 75%	No Data	The amount of Nitrogen applied to all test sites was 165 kg N per hectare. The treatments that showed the greatest release of N were treated with a N additive
24	Injection/ Incorporation	2000	http://lib.dr.iastate.edu/cgi/viewcontent.cgi?article=1006&context=abe_eng_pubs	Hanna, H.M., Bundy, D.S., Lorimor, J.C., Mickelson, S.K., Melvin, S.W., Erbach, D.C. 2000. Manure incorporation equipment effects on odor, residue cover, and crop yield. Appl. Eng. Agric. 16(6):621-627.	No Data	No Data	NS-97%	No Data	No Data	No Data	No Data	Conducted in field over five days with two reps during Spring and Fall. Compared six application methods on no-till soybean and corn residue. Values calculated from Tables 1 and 2, range of "at application" of all methods, reps and seasons.
25	Injection/ Incorporation	1998	https://store.extension.iastate.edu/Product/Soil-Injection-Iowa-Odor-Control-Demonstration-Project	Lorimor, J. 1998. Iowa odor control demonstration project: Soil injection. Iowa State University Extension Publication PM 1754E, Ames, IA.	No Data	No Data	93-99%	No Data	No Data	No Data	0.3 cent per gal	Fact Sheet. Values calculated from table on page 1.
26	Injection/ Incorporation	1991	https://books.google.com/books?id=a4SNAgAAQBAJ&pg=PA12&lpg=PA12&dq=Relationships+between+odour+and+ammonia+emission+during+and+following+application+of+slurries+to+land.+In:+Odour+and+ammonia+emissions+from+farming.&source=bl&ots=OWgeCdU8G8&sig=xOjhCLDvRKEZYeOtKRtf59nHh_E&hl=en&sa=X&ei=PYWtVJ-aC4X4yQSQxoDACw&ved=0CCAQ6AEwAA#v=onepage&q=Relationships%20between%20odour%20and%20ammonia%20emission%20…	Pain, B.F., Misselbrook, T.H. 1991. Relationships between odour and ammonia emission during and following application of slurries to land. In: Odour and ammonia emissions from farming. (Nielsen, V.P., Voorburg, J.H. and L'Hermite, P., eds.) Elsevier Applied Science, York, NY, 2-9.	up to 85%	No Data	When TAN losses was greater odor increased due to percent of ammonia in the air	No Data	No Data	No Data	No Data	Percent of Ammonia present in the air was measured using calibrated wind tunnels. pH of soil before ranged from 5.1 - 7.9. Compared adding inorganic acids to reduce the pH of the slurry with control.
27	Injection/ Incorporation	1981	http://dx.doi.org\10.2134/jeq1981.00472425001000010020x	Hoff, J.D., Nelson, D.W., Sutton, A.L. 1981. Ammonia volatilization from swine manure applied to cropland. J. Environ. Qual. 10:90-95.	Aerated Systems 30-90% Anaerobic Systems 10-75% Feedlot Surfaces 25-99%	No Data	No Data	No Data	No Data	No Data	No Data	Surface water nearby was significantly effected by injection of animal waste. Soil pH began around 4.8-6.5 but ended around 6.6-8.2
28
29
30
NS:Not significant. "reduced" or "increased": specific values not reported.
					Problem Area Effectiveness/Cost
	Technology	Year	DOI	Reference	Ammonia	Hydrogen Sulfide	Odor	Dust/ Particulates	Volatile Organic Compounds	Greenhouse Gases	Cost	Notes
1	Irrigation	2005	http://dx.doi.org\10.1007/s11104-004-5754-3	Vallejo, A., García-Torres, L., Diez, J.A., Arce, A., López-Fernández, S. 2005. Comparison of N losses (NO3-, N2O, NO) from surface applied, injected or amended (DCD) pig slurry of an irrigated soil in a Mediterranean climate. Plant Soil. 272: 313–325	No Data	No Data	No Data	No Data	No Data	25.7% N2O	No Data	Compared SPS: Surface pig slurry and IPS: Injected pig slurry
2	Irrigation	2005	http://dx.doi.org\10.1081/CSS-200056927	Sullivan, D. G., Wood, C.W., Owsley, W.F., Norfleet, M.L., Wood, B.H., Shaw, J.N., Adams, J.F. 2005. Dentrification Following Land Application of Swine Waste to Bermudagrass Pasture', Commun. Soil Sci. Plan. 36: 9,1277-1288.	No Data	No Data	No Data	No Data	No Data	47.4% NO3-N	No Data	Greenhouse gas emitted was in the form of NO3-N. Compared NO3-N between untreated swine manure and commercial nitrogen fertilizer.
3	Irrigation	2004	http://dx.doi.org/10.1016/j.biosystemseng.2004.08.015	Misselbrook, T.H., Smith, K.A., Jackson, D.R., Gilhespy, S.I. 2004. Ammonia emissions from irrigation of dilute pig slurries. Biosyst. Eng. 89.4: 473-84.	0.05	No Data	No Data	No Data	No Data	No Data	No Data	Conducted on farm scale over 50 hours.
4	Irrigation	2002	http://dx.doi.org\10.2134/jeq2002.5240	Sharpe, R.R., Harper, L.A. 2002. Nitrous oxide and ammonia fluxes in a soybean field irrigated with swine effluent. J. Environ. Qual. 31(5): 1491-1501.	Loss of Ammonia to the environment from applied Nitrogen was 30%	No Data	No Data	No Data	No Data	Loss of Nitrous Oxide to the environment from applied Nitrogen was 1.5%	No Data	Conducted on farm scale over 50 days.
5
NS:Not significant. "reduced" or "increased": specific values not reported.
					Problem Area Effectiveness/Cost
	Technology	Year	DOI	Reference	Ammonia	Hydrogen Sulfide	Odor	Dust/ Particulates	Volatile Organic Compounds	Greenhouse Gases	Cost	Notes
1	Timing	2011	http://dx.doi.org/10.1016/j.anifeedsci.2011.04.034	Vanderzaag, A.C., Jayasundara, S., Wagner-Riddle, C. 2011. Strategies to mitigate nitrous oxide emissions from land applied manure. Anim. Feed Sci. Tech. 166-167: 464-79.	No Data	No Data	No Data	No Data	No Data	70% N2O	No Data	Review Paper.
2	Timing	2011	http://dx.doi.org/10.1016/j.anifeedsci.2011.04.036	Chadwick, D., Sommer, S., Thorman, R., Fangueiro, D., Cardenas, L., Amon, B., Misselbrook, T. 2011. Manure management: Implications for greenhouse gas emissions. Anim. Feed Sci. Tech. 166-167: 514-31.	No Data	No Data	No Data	No Data	No Data	79.2% N2O	No Data	Test was between Liquid Slurry and Farm Yard Manure (most likely solid)
3	Timing	2010	http://dx.doi:10.1080/00103624.2010.485240	Smith, D.R., Owens, P.R. 2010. Inpact of time to first rainfall event on greenhouse gas emissions following manure applications. Commun. Soil Sci. Plan. 41: 1604-1614.	No Data	No Data	No Data	No Data	No Data	increased after rain	No Data	Conducted on research plots over 30 days. Compared time of first rain after manure application.
4	Timing	2010	http://dx.doi:10.1016/j.agee.2010.03.014	Tenuta, M., Mkhabela, M., Tremorin, D., Coppi, L., Phipps, G., Flaten, D., Ominski, K. 2010. Nitrous oxide and methane emission from a coarse-textured grassland soil receiving hog slurry. Agric. Ecosyst. Environ. 138: 35-43.	No Data	No Data	No Data	No Data	No Data	NS CO2 NS CH4 53% N2O	No Data	Conducted on research plot over three years. Compared spring manure application to split spring fall application. The split application showed reduction in N2O. Values calculated from Table 2.
5	Timing	2009	http://dx.doi:10.2134/jeq2007.0565	Hernandez-Ramirez, G., Brouder, S.M., Smith, D.R., Van Scoyoc, G.E. 2009. Greenhouse gas fluxes in an eastern corn belt soil: Weather, nitrogen source, and rotation. J. Environ. Qual. 38: 841-854.	No Data	No Data	No Data	No Data	No Data	44-71% N2O	No Data	Conducted on research plots over two years. Compared spring and fall manure applications. Values caluclated from Discussion section and correspond to a reduction in emissions in the fall compared to the spring.
6	Timing	2003	http://dx.doi.org/10.1016/S1352-2310(03)00450-3	Huijsmans, J. 2003. Effect of application method, manure characteristics, weather and field conditions on ammonia volatilization from manure applied to arable land. Atmos. Environ. 37.26: 3669-680.	High Ammonia content 65.7% Low Ammonia content 72.4%	No Data	No Data	No Data	No Data	No Data	No Data	The two methods being compared in this study are surface spreading and surface incorporation(low placement injection)
7
8
9
10
NS:Not significant. "reduced" or "increased": specific values not reported.
					Problem Area Effectiveness/Cost
	Technology	Year	DOI	Reference	Ammonia	Hydrogen Sulfide	Odor	Dust/ Particulates	Volatile Organic Compounds	Greenhouse Gases	Cost	Notes
1	Manure Treatment	2010	http://dx.doi:10.1016/j.agee.2009.12.001	Thomsen, I.K., Pedersen, A.R., Nyord, T., Petersen, S.O. 2010. Effects of slurry pre-treatment and application technique on short-term N2O emissions as determined by a new non-linear approach. Agric. Ecosyst. Environ. 136: 227-235.	No Data	No Data	No Data	No Data	No Data	NS N2O	No Data	Conducted on farm scale over 44 days. Compared straight tined injection to trail hose application of separated or digested manure to untreated manure.
2	Manure Treatment	2008	http://dx.doi:10.1016/j.soilbio.2008.03.021	Bertora, C., Alluvione, F., Zavattaro, L., Willem van Groenigen, J., Velthof, G., Grignani, C. 2008. Pig slurry treatment modifies slurry composition, N2O, and CO2 emissions after soil incorporation. Soil Biol. Biochem. 40: 1999-2006.	No Data	No Data	No Data	No Data	No Data	-24% CO2 57% N2O	No Data	Conducted on lab scale over 58 days. Compared non treated swine manure to solid and liquid separated manures.
3	Manure Treatment	2005	http://dx.doi.org/10.1016/j.biortech.2004.05.004	Misselbrook, T.H., Nicholson, F.A., Chambers, B.J. 2005. Predicting ammonia losses following the application of livestock manure to land. Bioresour. Technol. 96.2: 159-68.	Arable Soil 80% Grass covered 3.75%	No Data	No Data	No Data	No Data	No Data	No Data	Both types compared to FYM (Farmyard Manure or Solid Manure)
4
5
NS:Not significant. "reduced" or "increased": specific values not reported.

## Sheet: Land Application Poultry
Poultry - Land Application					Reduction < 33%		33 < Reduction < 66%		Reduction > 67%
					Problem Area Effectiveness/Cost
	Technology	Year	DOI	Reference	Ammonia	Hydrogen Sulfide	Odor	Dust/ Particulates	Volatile Organic Compounds	Greenhouse Gases	Cost	Notes
1	Additives	2007	http://dx.doi:10.2134/jeq2006.0052	Cai, L., Koziel, J.A., Liang, Y., Nguyen, A.T., Xin, H. 2007. Evaluation of zeolite for control of odorants emissions from simulated poultry manure storage. J. Environ. Qual. 36(1): 184-193.	68-96%	No Data	NS-83%	No Data	NS-67%	No Data	No Data	Conducted on lab scale simulated storage over 7-14 days.
2	Additives	2001	http://dx.doi:10.2134/jeq2001.302345x	McCrory, D.F., Hobbs, P.J. 2001. Additives to reduce ammonia and odor emissions from livestock wastes: a review. J. Environ. Qual. 30:345-355.	No Data	No Data	No Data	No Data	No Data	No Data	No Data	Review Paper. No data from field application.
3	Additives	1981	http://dx.doi:10.3382/ps.0602289	Johnston, N.L., Quarles, C.L., Fagerberg, D.J., Caveny, D.D. 1981. Evaluation of yucca saponin on broiler performance and ammonia suppression. Poul. Sci. 60: 2289-2295.	NS	No Data	No Data	No Data	No Data	No Data	No Data	Conducted on farm scale over 51 days. Emissions were taken from pens not field application.
4
5
NS:Not significant. "reduced" or "increased": specific values not reported.
					Problem Area Effectiveness/Cost
	Technology	Year	DOI	Reference	Ammonia	Hydrogen Sulfide	Odor	Dust/ Particulates	Volatile Organic Compounds	Greenhouse Gases	Cost	Notes
1	Injection/ Incorporation	2011	http://dx.doi.org/10.1016/j.anifeedsci.2011.04.036	Chadwick, D., Sommer, S., Thorman, R., Fangueiro, D., Cardenas, L., Amon, B., Misselbrook, T. 2011. Manure management: Implications for greenhouse gas emissions. Anim. Feed Sci. Tech. 166-167: 514-31.	No Data	No Data	No Data	No Data	No Data	0.19% of Nitrogen applied was released as Nitrous Oxide	No Data	Manure was applied to the surface, no other methods or controls to compare to.
2	Injection/ Incorporation	2006	http://dx.doi:10.1016/j.ics.2006.04.005	Thorman, R.E., Chadwick, D.R., Boyles, L.O., Matthews, R., Sagoo, E., Harrison, R. 2006. Nitrous oxide emissions during storage of broiler litter and following application to arable land. Int. Congr. Ser. 1293: 355-358.	>70%	No Data	No Data	No Data	No Data	NS	No Data	Conducted on research plots over three months. Compared incorporation to surface application.
3
4
5
NS:Not significant. "reduced" or "increased": specific values not reported.
					Problem Area Effectiveness/Cost
	Technology	Year	DOI	Reference	Ammonia	Hydrogen Sulfide	Odor	Dust/ Particulates	Volatile Organic Compounds	Greenhouse Gases	Cost	Notes
1	Irrigation
2
3
4
5
NS:Not significant. "reduced" or "increased": specific values not reported.
					Problem Area Effectiveness/Cost
	Technology	Year	DOI	Reference	Ammonia	Hydrogen Sulfide	Odor	Dust/ Particulates	Volatile Organic Compounds	Greenhouse Gases	Cost	Notes
1	Timing	2010	http://dx.doi:10.1080/00103624.2010.485240	Smith, D.R., Owens, P.R. 2010. Inpact of time to first rainfall event on greenhouse gas emissions following manure applications. Commun. Soil Sci. Plan. 41: 1604-1614.	No Data	No Data	No Data	No Data	No Data	increased after rain	No Data	Conducted on research plots over 30 days. Compared time of first rain after manure application.
2
3
4
5
NS:Not significant. "reduced" or "increased": specific values not reported.
					Problem Area Effectiveness/Cost
	Technology	Year	DOI	Reference	Ammonia	Hydrogen Sulfide	Odor	Dust/ Particulates	Volatile Organic Compounds	Greenhouse Gases	Cost	Notes
1	Manure Treatment	2005	http://dx.doi.org/10.1016/j.biortech.2004.05.004	Misselbrook, T.H., Nicholson, F.A., Chambers, B.J. 2005. Predicting ammonia losses following the application of livestock manure to land. Bioresour. Technol. 96.2: 159-68.	No Data	No Data	No Data	No Data	No Data	No Data	No Data	Conducted with wind tunnels on six sites over three years. Compared different manures on different soils.
2	Manure Treatment	2005	http://dx.doi.org/10.1016/j.envpol.2004.11.012	Misselbrook, T., Nicholson, F., Chambers, B., Johnson, R. 2005. Measuring ammonia emissions from land applied manure: An intercomparison of commonly used samplers and techniques. Environ. Pollut. 135.3: 389-97.	Method one Dry Layered 54% Wet Layered 29% Method two Dry Layered 21% Wet Layered 39%	No Data	No Data	No Data	No Data	No Data	No Data	Method one = mass balance IHF Technique Method two = wind tunnel technique
3
4
5
NS:Not significant. "reduced" or "increased": specific values not reported.

## Sheet: Land Application Dairy
Dairy - Land Application						Reduction < 33%		33 < Reduction < 66%		Reduction > 67%
					Problem Area Effectiveness/Cost
	Technology	Year	DOI	Reference	Ammonia	Hydrogen Sulfide	Odor	Dust/ Particulates	Volatile Organic Compounds	Greenhouse Gases	Cost	Notes
1	Additives	2011	http://dx.doi.org/10.1016/j.anifeedsci.2011.04.036	Chadwick, D., Sommer, S., Thorman, R., Fangueiro, D., Cardenas, L., Amon, B., Misselbrook, T. 2011. Manure management: Implications for greenhouse gas emissions. Anim. Feed Sci. Tech. 166-167: 514-31.	No Data	No Data	No Data	No Data	No Data	16.6% N2O	No Data	Injection of Dairy slurry was being compared to surface broadcast of solid dairy manure
2	Additives	2006	http://dx.doi.org/10.1016/j.agee.2005.08.030	Amon, B., Kryvoruchko, V., Amon, T., Zechmeister-Boltenstern, S. 2006. Methane, nitrous oxide and ammonia emissions during storage and after application of dairy cattle slurry and influence of slurry treatment. Agr. Ecosyst. Environ. 112.2-3: 153-62.	Percent of Ammonia in Released Nitrogen = Untreated = 81.9% Separated =18.8% Digested = 95.7% Straw Cover = 84.1% Aerated = 50.6%	No Data	No Data	No Data	No Data	8.7-22.4% N2O 0-0.8% CH4	No Data	All percent reduction was found from data collected after field application and compared to Straw cover. N2O value is percent N2O in released nitrogen. CH4 value is percent CH4 in emissions released after application.
3	Additives	2001	http://dx.doi:10.2134/jeq2001.302345x	McCrory, D.F., Hobbs, P.J. 2001. Additives to reduce ammonia and odor emissions from livestock wastes: a review. J. Environ. Qual. 30:345-355.	No Data	No Data	No Data	No Data	No Data	No Data	No Data	Review Paper. No data from field application.
4	Additives	1997	No Link	Miner, J.R., Raja, S.N., McGregor, W. 1997. Finely ground zeolite as an odour control additive immediately prior to sprinkler application of liquid dairy manure. P 717-720. In Proc. Of the Int. Symp. On Ammonia and Odour emissions from Animal Production, Vinkeloord, the Netherlands. Rosmalen, the Netherlands.	Lab 15-68% Field 20%	No Data	No Data	No Data	No Data	No Data	No Data	Conducted on lab and field scale. Field trials simulated sprinkler irrigation of dairy manure.
5
NS:Not significant. "reduced" or "increased": specific values not reported.
					Problem Area Effectiveness/Cost
	Technology	Year	DOI	Reference	Ammonia	Hydrogen Sulfide	Odor	Dust/ Particulates	Volatile Organic Compounds	Greenhouse Gases	Cost	Notes
1	Injection/ Incorporation	2011	http://dx.doi.org/10.1016/j.anifeedsci.2011.04.036	Chadwick, D., Sommer, S., Thorman, R., Fangueiro, D., Cardenas, L., Amon, B., Misselbrook, T. 2011. Manure management: Implications for greenhouse gas emissions. Anim. Feed Sci. Tech. 166-167: 514-31.	No Data	No Data	No Data	No Data	No Data	Injection 50.5% Row application 40.2%	No Data	Both methods compared to surface broadcast. Data used was average of multiple samples
2	Injection/ Incorporation	2010	http://dx.doi:10.1016/j.agee.2010.01.001	Webb, J., Pain, B., Bittman, S., Morgan, J. 2010. The impacts of manure application methods on emissions of ammonia, nitrous oxide on crop response-A review. Agric. Ecosyst. Environ. 137: 39-46.	23-99%, 95-99%, 38-90%, 0-75%, 60-99%	No Data	No Data	No Data	No Data	may increase	No Data	Review Paper. Compared slot injection, deep injection, trail shoe, trail hose and incorporation to surface broadcasting respectively, values from Tables 1 and 2.
3	Injection/ Incorporation	2009	http://dx.doi.org/10.2134/jeq2008.0287	Bhandral, R., Bittman, S., Kowalenko, G., Buckley, K., Chantigny, M.H., Hunt, D.E., Bounaix, F., Friesen, A. 2009. Enhancing soil infiltration reduces gaseous emissions and improves N uptake from applied dairy slurry. J. Environ. Qual. 38.4: 1372.	0.064	No Data	No Data	No Data	No Data	12.1% N2O	No Data	Surface broadcast compared to mechanically assisted infiltration averaged across Spring Summer and Fall
4	Injection/ Incorporation	2008	http://www.google.com/url?sa=t&rct=j&q=&esrc=s&source=web&cd=8&ved=0CEsQFjAH&url=http%3A%2F%2Fstore.extension.iastate.edu%2FProduct%2FMitigating-Air-Emissions-Conference-Proceedings-PDF&ei=8HBBVKXBMJWiyATK1oCADA&usg=AFQjCNGpm8U-UeZWaKvwQWPP8Y7UzqlE3w&bvm=bv.77648437,d.aWw	Muhlbauer, R., Puck, J., Puck, B., Burns, R. 2008. A review of manure injection to control odor and ammonia emissions during the land application of manure slurries. IN: Mitigating Air Emissions from Animal Feeding Operations Conference Proceedings. pp. 238-244. May 19-21, 2008. Iowa State University, Ames, IA.	>90%	No Data	>90%	No Data	No Data	No Data	0.35-0.9 cents per gal	Review Paper.
5	Injection/ Incorporation	2002	http://dx.doi.org/10.2134/jeq2002.1329	Thompson, R. B., Meisinger, J.J. 2002. Management factors affecting ammonia volatilization from land-applied cattle slurry in the Mid-Atlantic USA. J. Environ. Qual. 31.4: 1329.	Harrow 86.7% Chisel Plow 77.2% Moldboard 96.6%	No Data	No Data	No Data	No Data	No Data	No Data	All three studies compared to a control of surface broadcast
6	Injection/ Incorporation	2000	http://dx.doi.org/10.2134/jeq2000.00472425002900010035x	Chadwick, D. R., Pain, B.F., Brookman, S.K.E. 2000. Nitrous oxide and methane emissions following application of animal manures to grassland. J. Environ. Qual. 29.1: 277.	No Data	No Data	No Data	No Data	No Data	16.6% N2O	No Data	Injection of Dairy slurry was being compared to surface broadcast of solid dairy manure
7	Injection/ Incorporation	2000	http://dx.doi:10.1006/jaer.2000.0604	Smith, K.A., Jackson, D.R., Misselbrook, T.H., Pain, B.F., Johnson, R.A. 2000. Reduction of ammonia emission by slurry application techniques. J. Agric. Engng. Res. 77: 277-287.	39, 43, 57%	No Data	No Data	No Data	No Data	No Data	No Data	Conducted on research plots over 2 years. Compared band-spread, trailing shoe and shallow injection respectively to surface broadcasting.
8	Injection/ Incorporation	1982	http://dx.doi.org\10.4141/cjss82-002	Beauchamp, E.G., Kidd, G.E., Thurtell, G. 1982. Ammonia volatilization from liquid dairy cattle manure in the field. Can. J. Soil Sci. 62: 11-19.	88% and 94%	No Data	No Data	No Data	No Data	No Data	No Data	Depth of injection was 2-4 cm and 4-10 cm, values respectively, both were compared to the standard 2 cm injection depth. Samples were taken following application
9
10
NS:Not significant. "reduced" or "increased": specific values not reported.
					Problem Area Effectiveness/Cost
	Technology	Year	DOI	Reference	Ammonia	Hydrogen Sulfide	Odor	Dust/ Particulates	Volatile Organic Compounds	Greenhouse Gases	Cost	Notes
1	Irrigation
2
3
4
5
NS:Not significant. "reduced" or "increased": specific values not reported.
					Problem Area Effectiveness/Cost
	Technology	Year	DOI	Reference	Ammonia	Hydrogen Sulfide	Odor	Dust/ Particulates	Volatile Organic Compounds	Greenhouse Gases	Cost	Notes
1	Timing
2
3
4
5
NS:Not significant. "reduced" or "increased": specific values not reported.
					Problem Area Effectiveness/Cost
	Technology	Year	DOI	Reference	Ammonia	Hydrogen Sulfide	Odor	Dust/ Particulates	Volatile Organic Compounds	Greenhouse Gases	Cost	Notes
1	Manure Treatment	2011	http://dx.doi.org/10.1016/j.anifeedsci.2011.04.001	Crosson, P., Shalloo, L., O’Brien, D., Lanigan, G.J., Foley, P.A., Boland, T.M., Kenny, D.A. 2011. A review of whole farm systems models of greenhouse gas emissions from beef and dairy cattle production systems. Anim. Feed Sci. Tech. 166-167: 29-45.	No Data	No Data	No Data	No Data	No Data	No Data	No Data	Review Paper.
2	Manure Treatment	2006	http://dx.doi.org/10.1016/j.agee.2005.08.030	Amon, B., Kryvoruchko, V., Amon, T., Zechmeister-Boltenstern, S. 2006. Methane, nitrous oxide and ammonia emissions during storage and after application of dairy cattle slurry and influence of slurry treatment. Agr. Ecosyst. Environ. 112.2-3: 153-62.	Untreated 31.1% Separated 71.9% Digested 18.4% Aerated 20.6%	No Data	No Data	No Data	Untreated 94.1% Separated 11.3% Digested 91.0% Aerated 65.8%	Untreated 63.1% Separated 37.9% Digested 73.8% Aerated 52.4%	No Data	All methods compared to straw cover after field application
3	Manure Treatment	2005	http://dx.doi.org/10.1016/j.envpol.2004.11.012	Misselbrook, T., Nicholson, F., Chambers, B., Johnson, R. 2005. Measuring ammonia emissions from land applied manure: An intercomparison of commonly used samplers and techniques. Environ. Pollut. 135.3: 389-97.	0.948	No Data	No Data	No Data	No Data	No Data	No Data	Methods being compared was Solid Dairy FYM and Dairy Slurry
4
5
NS:Not significant. "reduced" or "increased": specific values not reported.

## Sheet: Land Application Beef
Beef - Land Application						Reduction < 33%		33 < Reduction < 66%		Reduction > 67%
					Problem Area Effectiveness/Cost
	Technology	Year	DOI	Reference	Ammonia	Hydrogen Sulfide	Odor	Dust/ Particulates	Volatile Organic Compounds	Greenhouse Gases	Cost	Notes
1	Additives	2011	http://dx.doi.org/10.1016/j.anifeedsci.2011.04.036	Chadwick, D., Sommer, S., Thorman, R., Fangueiro, D., Cardenas, L., Amon, B., Misselbrook, T. 2011. Manure management: Implications for greenhouse gas emissions. Anim. Feed Sci. Tech. 166-167: 514-31.	No Data	No Data	No Data	No Data	No Data	47 % Nitrous Oxided Reduction	No Data	Solid Beef Farmyard manure compared to Dairy Slurry
2	Additives	2001	http://dx.doi:10.2134/jeq2001.302345x	McCrory, D.F., Hobbs, P.J. 2001. Additives to reduce ammonia and odor emissions from livestock wastes: a review. J. Environ. Qual. 30:345-355.	No Data	No Data	No Data	No Data	No Data	No Data	No Data	Review Paper. No data from field application.
3
4
5
NS:Not significant. "reduced" or "increased": specific values not reported.
					Problem Area Effectiveness/Cost
	Technology	Year	DOI	Reference	Ammonia	Hydrogen Sulfide	Odor	Dust/ Particulates	Volatile Organic Compounds	Greenhouse Gases	Cost	Notes
1	Injection/ Incorporation	2011	http://dx.doi.org/10.1016/j.anifeedsci.2011.04.036	Chadwick, D., Sommer, S., Thorman, R., Fangueiro, D., Cardenas, L., Amon, B., Misselbrook, T. 2011. Manure management: Implications for greenhouse gas emissions. Anim. Feed Sci. Tech. 166-167: 514-31.	No Data	No Data	No Data	No Data	No Data	47% Nitrous Oxide Reduction	No Data	Solid Beef Farmyard manure compared to Dairy Slurry
2	Injection/ Incorporation	2008	http://www.google.com/url?sa=t&rct=j&q=&esrc=s&source=web&cd=8&ved=0CEsQFjAH&url=http%3A%2F%2Fstore.extension.iastate.edu%2FProduct%2FMitigating-Air-Emissions-Conference-Proceedings-PDF&ei=8HBBVKXBMJWiyATK1oCADA&usg=AFQjCNGpm8U-UeZWaKvwQWPP8Y7UzqlE3w&bvm=bv.77648437,d.aWw	Muhlbauer, R., Puck, J., Puck, B., Burns, R. 2008. A review of manure injection to control odor and ammonia emissions during the land application of manure slurries. IN: Mitigating Air Emissions from Animal Feeding Operations Conference Proceedings. pp. 238-244. May 19-21, 2008. Iowa State University, Ames, IA.	>90%	No Data	>90%	No Data	No Data	No Data	0.35-0.9 cents per gal	Review Paper.
3	Injection/ Incorporation	2007	http://dx.doi.org/10.4141/S06-053	Mcginn, S.M., Sommer, S.G. 2007. Ammonia emissions from land-applied beef cattle manure. Can. J. Soil Sci. 87.3: 345-52.	No Data	No Data	No Data	No Data	No Data	60.4% Nitrous Oxide Reduction	No Data	Beef Manure stored in a slurry and injected/incorporated was being compared to surface broadcasted solid Beef Farmyard Manure
4	Injection/ Incorporation	2006	http://dx.doi.org/10.1111/j.1475-2743.2006.00043.x	Rodhe, L., Pell, M., Yamulki, S. 2006. Nitrous oxide, methane and ammonia emissions following slurry spreading on grassland. Soil Use Manage. 22.3: 229-37.	100	No Data	No Data	No Data	No Data	73% N2O	No Data	Results from ammonia are consistent with other tests of ammonia loss. Most likely because its nutrients are absorbed into the soil more completely upon injection.Compared Nitrous oxide from injected slurry compared to above ground spread slurry.
5	Injection/ Incorporation	2000	http://dx.doi:10.1006/jaer.2000.0604	Smith, K.A., Jackson, D.R., Misselbrook, T.H., Pain, B.F., Johnson, R.A. 2000. Reduction of ammonia emission by slurry application techniques. J. Agric. Engng. Res. 77: 277-287.	39, 43, 57%	No Data	No Data	No Data	No Data	No Data	No Data	Conducted on research plots over 2 years. Compared band-spread, trailing shoe and shallow injection respectively to surface broadcasting.
6	Injection/ Incorporation	1998	http://dx.doi.org/10.2136/sssaj1998.03615995006200030019x	Chang, C., Janzen, H.H., Cho, C.M. 1998. Nitrous oxide emission from long-term manured soils. Soil Sci. Soc. Am. J. 62.3: 677.	No Data	No Data	No Data	No Data	No Data	No Data	No Data	Testing was for amount of Nitrous Oxide realeased from manured and regular soil. No comparisons between types of injection methods were compared.
7
8
9
10
NS:Not significant. "reduced" or "increased": specific values not reported.
					Problem Area Effectiveness/Cost
	Technology	Year	DOI	Reference	Ammonia	Hydrogen Sulfide	Odor	Dust/ Particulates	Volatile Organic Compounds	Greenhouse Gases	Cost	Notes
1	Irrigation
2
3
4
5
NS:Not significant. "reduced" or "increased": specific values not reported.
					Problem Area Effectiveness/Cost
	Technology	Year	DOI	Reference	Ammonia	Hydrogen Sulfide	Odor	Dust/ Particulates	Volatile Organic Compounds	Greenhouse Gases	Cost	Notes
1	Timing	2011	http://dx.doi.org/10.1016/j.anifeedsci.2011.04.036	Chadwick, D., Sommer, S., Thorman, R., Fangueiro, D., Cardenas, L., Amon, B., Misselbrook, T. 2011. Manure management: Implications for greenhouse gas emissions. Anim. Feed Sci. Tech. 166-167: 514-31.	No Data	No Data	No Data	No Data	No Data	Injection 50.3% Reduction Band Spread 86.8% Reduction Row Application 68.8%	No Data	All methods compared to surface broadcast. Row application followed by tillage
2
3
4
5
NS:Not significant. "reduced" or "increased": specific values not reported.
					Problem Area Effectiveness/Cost
	Technology	Year	DOI	Reference	Ammonia	Hydrogen Sulfide	Odor	Dust/ Particulates	Volatile Organic Compounds	Greenhouse Gases	Cost	Notes
1	Manure Treatment	2011	http://dx.doi.org/10.1016/j.anifeedsci.2011.04.001	Crosson, P., Shalloo, L., O’Brien, D., Lanigan, G.J., Foley, P.A., Boland, T.M., Kenny, D.A. 2011. A review of whole farm systems models of greenhouse gas emissions from beef and dairy cattle production systems. Anim. Feed Sci. Tech. 166-167: 29-45.	No Data	No Data	No Data	No Data	No Data	No Data	No Data	Review Paper.
2	Manure Treatment	2008	http://dx.doi.org/10.1016/j.biortech.2007.12.069	Fangueiro, D., Senbayran, M., Trindade, H., Chadwick, D. 2008. Cattle slurry treatment by screw press separation and chemically enhanced settling: Effect on greenhouse gas emissions after land spreading and grass yield. Bioresour. Technol. 99.15: 7132-142.	FSF 38% OSF 27.5% Liquid Fraction 3.8% PAM sup 28% PAM sed 1.3%	No Data	No Data	No Data	FSF 90% OSF negligible Liquid 33% PAM sed 42% Untreated 62% compared to PAM sup because it released the greatest amount of Methane in the test	FSF 97% OSF 96% Liquid 44% PAM sed 13% Untreated 48% compared to PAM sup because it released the greatest amount of Nitrous Oxide in the test	No Data	FSF - Fresh Solid Fraction OSF - Old Solid Fraction PAM - Polyacrylamide treated All methods compared to untreated slurry
3	Manure Treatment	2005	http://dx.doi.org/10.1016/j.biortech.2004.05.004	Misselbrook, T.H., Nicholson, F.A., Chambers, B.J. 2005. Predicting ammonia losses following the application of livestock manure to land. Bioresour. Technol. 96.2: 159-68.	77% Reduction	No Data	No Data	No Data	No Data	No Data	No Data	Cattle Slurry was being compared to solid Farmyard Manure
4
5
NS:Not significant. "reduced" or "increased": specific values not reported.
