# Supplementary material for: Summary of performance data for technologies to control gaseous, odor, and particulate emissions from livestock operations: Air management practices assessment tool (AMPAT)
Source: Data Brief. 2016 Apr 12;7:1413–29. doi: 10.1016/j.dib.2016.03.070 (PMC4845084; doi:10.1016/j.dib.2016.03.070)
Supplement: Supplementary file 3 — Supplementary material [file mmc3.xlsx]

## Sheet: Manure Storage_Handling Swine
Swine - Manure Storage & Handling					Reduction < 33%		33 < Reduction < 66%		Reduction > 67%
					Problem Area Effectiveness/Cost
	Technology	Year	DOI	Reference	Ammonia	Hydrogen Sulfide	Odor	Dust/ Particulates	Volatile Organic Compounds	Greenhouse Gases	Cost	Notes
1	Acidification	2014	http://dx.doi.org/10.1016/j.biosystemseng.2014.03.002	Wang, K., Huang, D., Ying, H., Luo, H. 2014. Effects of acidification during storage on emissions of methane, ammonia, and hydrogen sulfide from digested pig slurry. Biosyst. Eng. 122: 23-30.	40.2,NS%	-11,324,NS%	No Data	No Data	No Data	80.8,31.2% CH4	No Data	pH 5.5 and 6.5 respectivly. GHG was only methane. Was done in 100L reactors for 95 days, 3 reps. Manure was after biogas digestion.
2	Acidification	2013	http://dx.doi.org/10.1016/j.jenvman.2012.11.019	Dai, X.R., Blanes-Vidal, V. 2013. Emissions of ammonia, carbon dioxide, and hydrogen sulfide from swine wastewater during and after acidification treatment: Effect of pH, mixing and aeration. J. Environ. Manage. 115: 147-154.	50, 62 and 77%	NS	No Data	No Data	No Data	NS	No Data	pH 6.0, 5.8, 5.5 respectily. GHG was only carbon dioxide. Was done in 30L reactors for 155 days, 2 reps. Manure was deep pit 6-7 days of accumulation after last empty.
3	Acidification	2013	http://dx.doi: 10.2527/jas.2013-6584	Montes, F., Meinen, R., Dell, C., Rotz, A., Hristov, A.N., Oh, J., Waghorn, G., Gerber, P.J., Henderson, B., Makkar, H.P.S., Dijkstra, J. 2013. Mitigation of methane and nitrous oxide emissions from animal operations: II. A review of manure management mitigation options. J. Anim. Sci. 91: 5070-5094.	reduced	No Data	No Data	No Data	No Data	reduced CH4	No Data	Review Paper.
4	Acidification	2008	http://dx.doi:10.1016/j.eja.2007.06.004	Kai, P., Pedersen, P., Jensen, J.E., Hansen, M.N., Sommer, S.G. 2008. A whole-farm assessment of the efficacy of slurry acidification in reducing ammonia emissions. Europ. J. Agronomy. 28: 148-154.	>90%	No Data	No Data	No Data	No Data	No Data	No Data	pH <6.0. Was done in a 1040L reactor for 6-13 months, 2 reps.
5	Acidification	2008	http://dx.doi:10.2134/jeq2007.0317	Eriksen, J., P. Sorensen, and L. Elsgaard. 2008. The fate of sulfate in acidified pig slurry during storage and following application to cropped soil. J. Environ. Qual. 37: 280-286.	No Data	Suggests increase	No Data	No Data	Suggests increase in sulfur containing VOCs	No Data	No Data	Conducted at 120L scale over 11 months. Sulfuric acid was used to decrease pH to 5.5. Monitored sulfate in the slurry.
6	Acidification	2006	http://dx.doi:10.1016/j.agee.2005.08.031	Berg, W., Brunsch, R., Pazsiczki, I. 2006. Greenhouse gas emissions from covered slurry compared with uncovered during storage. Agric. Ecosyst. Environ. 112: 129-134.	40-86% all	No Data	No Data	No Data	No Data	72-78% CH4 -302%-NS N2O	No Data	Conducted at pilot scale for 162 days. Covers tested were Pegulit, Leca and chopped straw, individually and combined with lactic acid or saccharose. Values for CH4 were with straw or Leca coverings and lactic acid all other combinations tested were NS. Values calulated from Tables 2-4 were lactic acid or saccharose was used.
7
8
9
10
NS:Not significant. "reduced" or "increased": specific values not reported.
					Problem Area Effectiveness/Cost
	Technology	Year	DOI	Reference	Ammonia	Hydrogen Sulfide	Odor	Dust/ Particulates	Volatile Organic Compounds	Greenhouse Gases	Cost	Notes
1	Aeration	2013	http://dx.doi.org/10.1016/j.jenvman.2012.11.019	Dai, X.R., Blanes-Vidal, V. 2013. Emissions of ammonia, carbon dioxide, and hydrogen sulfide from swine wastewater during and after acidification treatment: Effect of pH, mixing and aeration. J. Environ. Manage. 115: 147-154.	NS	NS	No Data	No Data	No Data	NS	No Data	30 min aeration compared to inert gas. GHG was only carbon dioxide. Was done in 30L reactors for 155 days, 2 reps. Manure was deep pit 6-7 days of accumulation after last empty.
2	Aeration	2013	http://dx.doi: 10.2527/jas.2013-6584	Montes, F., Meinen, R., Dell, C., Rotz, A., Hristov, A.N., Oh, J., Waghorn, G., Gerber, P.J., Henderson, B., Makkar, H.P.S., Dijkstra, J. 2013. Mitigation of methane and nitrous oxide emissions from animal operations: II. A review of manure management mitigation options. J. Anim. Sci. 91: 5070-5094.	No Data	No Data	No Data	No Data	No Data	reduced CH4 increased N2O	No Data	Review Paper.
3	Aeration	2008	http://dx.doi:10.1016/j.wasman.2007.09.034	Vanotti, M.B., Szogi, A.A., Vives, C.A. 2008. Greenhouse gas emission reduction and environmental quality improvement from implementation of aerobic waste treatment systems in swine farms. Waste Manage. 28: 759-766.	0.99	No Data	No Data	No Data	No Data	99.6% CH4 75.2% N2O	$5.61/pig produced over 10 years $3.86/pig produced after carbon credits	Conducted on farm scale, full scale 4360 head site. Compared a separation and aerobic system to traditional anaerobic lagoon. $4.59/pig produced is the cost of traditional anaerobic lagoon.
4	Aeration	2007	http://dx.doi:10.1016/j.biosystemseng.2007.03.030	Loyon, L., Guiziou, F., Beline, F., Peu, P. 2007. Gaseous Emissions (NH3, N2O, CH4 and CO2) from the aerobic treatment of piggery slurry-comparison with a conventionaal storage system. Biosyst. Eng. 97: 472-480.	0.68	No Data	No Data	No Data	No Data	0.55	No Data	GHG measured were CH4, CO2 and N2O, N2O is not in the 55% reduction and was not significantly effected by treatment. Done at farm scale over 6 months.
5	Aeration	2006	http://www.omafra.gov.on.ca/english/engineer/facts/04-033.pdf	Hilborn, D. & DeBruyn, J. 2004. Aeration of liquid manure. Ontario Ministry of Agriculture, Food, and Rural Affair Factsheet Order No. 04-033.	No Data	No Data	reduced	No Data	reduced	No Data	$4,000.00-$30,000.00	Fact Sheet
6	Aeration	2005	http://dx.doi:10.1016/j.agee.2004.05.006	Zhang, Z.J. & Zhu, J. 2005. Effectiveness of short-term aeration in treating swine finishing manure to reduce odour generation potential. Agric. Ecosyst. Environ. 105: 115-125.	increased	No Data	reduced	No Data	reduced	No Data	No Data	Conducted on 14 L scale over 20 days. VFAs, TS and pH were monitored in the slurry.
7	Aeration	2004	http://dx.doi:10.1016/j.biosystemseng.2004.08.009	Zhang, S.J., Zhu, J., & K.J. Park. 2004. Effects of duration and intensity of aeration on solids decomposition in pig slurry for odour control. Biosyst. Eng. 89(4): 445-456.	No Data	No Data	reduced	No Data	No Data	No Data	No Data	Conducted on lab scale for 30 days. Measurements were only done in the slurry.
8	Aeration	2003	http://dx.doi:10.1016/S1537-5110(03)00067-9	Martinez, J., Guiziou, F., Peu, P., Gueutier, V. 2003. Influence of treatment techniques for pig slurry on methane emissions during subsequent storage. Biosyst. Eng. 85: 347-354.	No Data	No Data	No Data	No Data	No Data	67-99% CH4 73-74% CO2	No Data	Conducted on pilot scale over 50 days. Compared separated, diluted, aerated and chemicaly amended slurry to raw slurry. Values calculated form Table 3.
9	Aeration	2002	http://dx.doi: 10.13031/2013.10154	Heber, A.J., Ni, J.Q., Lim, T.T. 2002. Odor flux measurements at a facultative swine lagoon stratified by surface aeration. Appl. Eng. Agric. 18: 593-602.	No Data	No Data	78-86%	No Data	No Data	No Data	No Data	Conducted on farm 76x136x2.74m lagoon. Aeration was continuous for 18d. The 86% was calculated from Table 5 odor flux.
10	Aeration	1998	http://dx.doi:10.1006/jaer.1998.0313	Burton, C.H., Sneath, R.W. Misselbrook, T.H., & Pain, B.F. 1998. The effect of farm scale aerobic treatment of piggery slurry on odour concentration, intensity, and offensiveness. J. Agr. Eng. Res. 71(4): 203-211.	No Data	No Data	50-75%	No Data	No Data	No Data	No Data	Conducted on farm scale over 28 days for three trials of different aeration times.
11
12
13
14
15
NS:Not significant. "reduced" or "increased": specific values not reported.
					Problem Area Effectiveness/Cost
	Technology	Year	DOI	Reference	Ammonia	Hydrogen Sulfide	Odor	Dust/ Particulates	Volatile Organic Compounds	Greenhouse Gases	Cost	Notes
1	Anaerobic Digestion	2014	http://dx.doi: 10.13031/trans.57.10292	Wang, Y., Dong, H., Zhu, Z., Liu, C., Xin, H. 2014. Comparison of air emissions from raw liquid pig manure and biogas digester effluent storages. T. ASABE. 57: 635-645.	NS	No Data	No Data	No Data	No Data	NS	No Data	Conducted at 50L scale for 22 days. The NS for GHGs was for the combined methane, corbon dioxide and nitrous oxide, but there was increases in nitrous oxide and carbon dioxide and decrease in methane. Ammonia decreased but not significantly.
2	Anaerobic Digestion	2013	http://dx.doi: 10.2527/jas.2013-6584	Montes, F., Meinen, R., Dell, C., Rotz, A., Hristov, A.N., Oh, J., Waghorn, G., Gerber, P.J., Henderson, B., Makkar, H.P.S., Dijkstra, J. 2013. Mitigation of methane and nitrous oxide emissions from animal operations: II. A review of manure management mitigation options. J. Anim. Sci. 91: 5070-5094.	increased	No Data	No Data	No Data	No Data	reduced CH4 reduced N2O	No Data	Review Paper.
3	Anaerobic Digestion	2012	http://dx.doi: 10.13031/2013.42355	Loughrin, J.H., Cook, K.L., Lovanh, N. 2012. Recirculating swine waste trough a silicone membrane in an aerobic chamber improves biogas quality and wastewater malodors. T. ASABE. 55: 1929-1937.	No Data	No Data	No Data	No Data	20% VFAs 40% phenol 94% p-cresol 92% p-ethylphenol	85% CO2 NS N2O 50% CH4	No Data	Conducted at 7L scale, two experiments for 30 and 49 days. Indole increased and skatole decreased slightly but significant. Silicone membrane to remove emissions.
4	Anaerobic Digestion	2011	http://dx.doi:10.1016/j.renene.2010.05.016	Kaparaju, P., Rintala, J. 2011. Mitigation of greenhouse gas emissions by adopting anaerobic digestion technology on dairy, sow and pig farms in Finland. Renew. Energ. 36: 31-41.	No Data	No Data	No Data	No Data	No Data	1256	No Data	Conduced on lab scale and used modeling. Values are kg CO2 eq/year saved per livestock unit, calculated from abstract and Table 1.
5	Anaerobic Digestion	2010	http://dx.doi:10.1016/j.jclepro.2010.05.015	Prapaspongsa, T., Christensen, P., Schmidt, J.H., Thrane, M. 2010. LCA of comprehensive pig manure management incorporating integrated technology systems. J. Clean. Prod. 18: 1413-1422.	No Data	No Data	No Data	NS	No Data	reduced	No Data	Life cycle assessment paper.
6	Anaerobic Digestion	2010	http://dx.doi:10.1017/S1751731110000509	Rigolot, C., Espagnol, S., Robin, P., Hassouna, M., Beline, F., Paillat, J.M., Dourmad, J.-Y. 2010. Modelling of manure production by pigs and NH3, N2O and CH4 emissions. Part II: effect of animal housing, manure storage and treatment practices. Anim. 4: 1413-1424.	0.04	No Data	No Data	No Data	No Data	NS N2O 31% CH4	No Data	Modelling Paper. Values calculated from Table 6.
7	Anaerobic Digestion	2008	http://dx.doi:10.1051/agro:2008047	Hjorth, M., Nielsen, A.M., Nyord, T., Hansen, M.N., Nissen, P., Sommer, S.G. 2008. Nutrient value, odour emission and energy production of manure as influenced by anaerobic digestion and separation. Agron. Sustain. Dev. 29: 329-338.	-0.05	No Data	~50%	No Data	No Data	No Data	No Data	Conducted on 15L scale over 63 days with three reps. Pre-digestion reduced odour, value from Figure 4. Pre-digestion increased ammonia emissions.
8	Anaerobic Digestion	2007	http://www-archive.abe.iastate.edu/fileadmin/www.abe.iastate.edu/extension/wastemgmt/Anaerobic_Digestion/NRCS_Tech_Note_1_corrected.pdf	Beddoes, J.C., Bracmort, K.S., Burns, R.T., Lazarus, W.F. (2007). An analysis of energy production costs from anaerobic digestion systems on U.S. livestock production facilities. USDA NRCS Technical Note. No. 1.	No Data	No Data	No Data	No Data	No Data	No Data	200000	USDA Technical Note. The cost is the capital cost, the result of the electricity that it produces is very close to the average U.S. retail cost of electricity. The resulting biogas is ~ half the price of natural gas.
9	Anaerobic Digestion	2006	http://dx.doi: 10.13031/2013.20192	Hansen, M.N., Kai, P., Moller, H.B. 2006. Effects of anaerobic digestion and separation of pig slurry on odor emissions. Appl. Eng. Agric. 22: 135-139.	No Data	No Data	~50%	No Data	79-97% VFAs	No Data	No Data	Contucted on 190852L scale over five months. 79-97% reduction was for VFAs. Phenolic and indolic concentrations were also reduced but no values reported. Odor was reduced ~50% but once the crust was broken the odor of the Anaerobic Digested rose drastically compared to the control.
10	Anaerobic Digestion	1990	http://dx.doi:10.1016/0269-7483(90)90027-P	Pain, B.F., Phillips, V.R., Clarkson, C.R., Misselbrook, T.H., Rees, Y.J., &Farrent, J.W. 1990. Odour and ammonia emissions following the spreading of anaerobically treated pig slurry on grassland. Biol. Waste. 34(2): 149-160.	NS	No Data	70-80%	No Data	No Data	No Data	No Data	Conducted with windtunnels over 6 hour. Compared digested and undigested swine manure.
11
12
13
14
15
NS:Not significant. "reduced" or "increased": specific values not reported.
					Problem Area Effectiveness/Cost
	Technology	Year	DOI	Reference	Ammonia	Hydrogen Sulfide	Odor	Dust/ Particulates	Volatile Organic Compounds	Greenhouse Gases	Cost	Notes
1	Composting	2013	http://dx.doi: 10.2527/jas.2013-6584	Montes, F., Meinen, R., Dell, C., Rotz, A., Hristov, A.N., Oh, J., Waghorn, G., Gerber, P.J., Henderson, B., Makkar, H.P.S., Dijkstra, J. 2013. Mitigation of methane and nitrous oxide emissions from animal operations: II. A review of manure management mitigation options. J. Anim. Sci. 91: 5070-5094.	increased	No Data	No Data	No Data	No Data	reduced CH4	No Data	Review Paper.
2	Composting	2013	http://dx.doi.org/10.1021/es305293h	Wang, C., Lu, H., Dong, D., Deng, H., Strong, P.J., Wang, H., Wu, W. 2013. Insight into the effects of biochar on manure composting: Evidence supporting the relationship between N2O emission and denitrifying community. Environ. Sci. Technol. 47: 7341-7349.	No Data	No Data	No Data	No Data	No Data	26% N2O	No Data	Conducted on pilot scale over 82 days. Compared pig manure with wood chips, sawdust and biochar to pig manure with wood chips and sawdust during composting.
3	Composting	2011	http://dx.doi:10.1016/j.anifeedsci.2011.04.078	Park, K.-H., Jeon, J.H., Jeon, K.H., Kwag, J.H., Choi, D.Y. 2011. Low greenhouse gas emissions during composting of soild swine manure. Anim. Feed Sci. Tech. 166-167: 550-556.	No Data	No Data	No Data	No Data	No Data	86%, 76%, 41%	No Data	Conducted on pilot scale over 85 days. Compared foreced aeration, wire mesh, and turnover respectively to no aeration. Values calculated from section 3.2 in CO2 equiv.
4	Composting	2010	http://dx.doi:10.1017/S1751731110000509	Rigolot, C., Espagnol, S., Robin, P., Hassouna, M., Beline, F., Paillat, J.M., Dourmad, J.-Y. 2010. Modelling of manure production by pigs and NH3, N2O and CH4 emissions. Part II: effect of animal housing, manure storage and treatment practices. Anim. 4: 1413-1424.	slurry -15% solid -44%	No Data	No Data	No Data	No Data	slurry -2800% N2O solid 10% N2O slurry -54% CH4 solid -14% CH4	No Data	Modelling Paper. Values calculated from Table 6.
5	Composting	2009	http://dx.doi:10.1016/j.biortech.2008.11.027	Bernal, M.P., Alburquerque, J.A., & Moral, R. 2009. Composting of animal manures and chemical criteria for compost maturity assessment. A review. Bioresour Technol100: 5444-5453.	No Data	No Data	No Data	No Data	No Data	No Data	No Data	Review of livestock manure composting. Nitrogen in compost.
6	Composting	2008	http://dx.doi:10.1080/1065657X.2008.10702388	Hassouna, M., Espagnol, S., Robin, P., Paillat, J-M., Levasseur, P., Li, Y. 2008. Monitoring NH3, N2O, CO2 and CH4 emissions during pig solid manure storage-effect of turning. Compost Sci. Util. 16: 267-274.	NS	No Data	No Data	No Data	No Data	NS	No Data	Conducted on farm for 57 days, comparing composting of swine manure with straw turned and unturned.
7	Composting	2005	http://dx.doi:10.1016/j.atmosenv.2005.07.045	Paillat, J.M., Robin, P., Hassouna, M., &Leterme, P. 2005. Predicting ammonia and carbon dioxide emissions from carbon and nitrogen biodegradability during animal waste composting. Atmos. Environ. 39: 6833-6842.	No Data	No Data	No Data	No Data	No Data	No Data	No Data	Conducted on pilot scale, 8 cubic meter enclosures for 56 days. Composted swine slurry with wheat straw, sawdust, sugar beet molasses, urea and water. No control different ratios were tested.
8	Composting	2004	http://dx.doi:10.1023/B:EMAS.0000009231.04123.2d	Thompson, A.G., Wagner-Riddle, C., Fleming, R. 2004. Emisions of N2O and CH4 during the composting of liquid swine manure. Environ. Monit. Assess. 91: 87-104.	No Data	No Data	No Data	No Data	No Data	50-70%	No Data	Conducted at composting facilities over ~ month. The 70% reduction was with aerated composting. GHG were methane and nitrous oxide. Composted with straw.
9	Composting	2004	http://dx.doi:10.1023/B:WATE.0000019932.04020.b6	Peigne, J., Girardin, P. 2004. Environmental impacts of farm-scale composting practices. Water Air Soil Poll. 153: 45-68.	No Data	No Data	No Data	No Data	No Data	No Data	No Data	Review Paper. Very good for general composting emission mitigations.
10	Composting	2001	http://dx.doi: 10.13031/2013.6436	Elwell, D.L., Keener, H.M, Wiles, M.C., Borger, D.C., Willett, L.B. 2001. Odorous emissions and odor control in composting swine manure/sawdust mixes using continuous and intermittent aeration. T. ASAE. 44:1307-1316.	0.48	No Data	No Data	No Data	NS	No Data	No Data	Conducted at 205L scale with 4 reps for 17-29 days. Swine manure was composted with saw dust. Was conducted to compare intermittent to continuous aeration of the compost. Acetic, propionic and butyric reduced while isobutyric, isovaleric and valeric increased (limited VFA data to determine significance.
11
12
13
14
15
NS:Not significant. "reduced" or "increased": specific values not reported.
					Problem Area Effectiveness/Cost
	Technology	Year	DOI	Reference	Ammonia	Hydrogen Sulfide	Odor	Dust/ Particulates	Volatile Organic Compounds	Greenhouse Gases	Cost	Notes
1	Diet Manipulations	2014	http://dx.doi:10.13031/trans.57.10246	Liu, Z., Powers, W. 2014. Greenhouse gases emissions from multi-species animal operations and potential diet effects. T. ASABE. 57: 219-227.	No Data	No Data	No Data	No Data	No Data	-60--100% CH4 NS N2O NS CO2	No Data	Conducted in controlled rooms over 27-98 days with 3 to 4 reps. Compared Control to a diet with 20% DDGS. Table 6 was used to calculate values.
2	Diet Manipulations	2014	http://dx.doi:10.13031/aea.30.10493	Liu, Z., W. Powers, S. Mukhtar. 2014. A review of practices and technologies for odor control in swine production facilities. Appl. Eng. Agric. 30(3): 477-492.	NS-79%	No Data	-11-59%	No Data	No Data	No Data	<$0.5/pig	Review paper.
3	Diet Manipulations	2012	http://dx.doi:10.1016/j.agee.2011.05.029	Jarret, G., Cerisuelo, A., Peu, P., Martinez, J., Dourmad, J.-Y. 2012. Impact of pig diets with different fibre contents on the composition of excreta and their gaseous emissions and anaerobic digestion. Agric Ecosyst Environ. 160: 51-58.	26-31%	No Data	No Data	No Data	No Data	-54% CH4	No Data	Conducted on lab pilot scale for 16 days. Control compared with high fiber diet with 15% DDGS.
4	Diet Manipulations	2012	http://www.extension.org/pages/15538/air-quality-in-animal-agriculture	Carter, S., A. Sutton, and R. Stenglein. 2012. Diet and Feed Management to Mitigate Airborne Emissions. eXtension Air Quality Education in Agriculture. pp. 10.	17-55%	30-48%	11-86%	reduced	increased-reduced	No Data	No Data	Extension review fact sheet. Phase feeding, split sex feeding, reducing crude protein wiith added amino acids, lower sulfur in mineral mix, adding fiber, antibiotics, copper and zinc addition, organic acid addtion and combinations of above.
5	Diet Manipulations	2011	http://dx.doi:10.1017/S1751731110002041	Jarret, G., Martinez, J., Dourmad, J.-Y. 2001. Effect of biofuel co-products in pig dietss on the excretory patterns of N and C and on the subsequent ammonia and methane emissions from pig effluent. Anim. 5: 622-631.	19-33% high fiber 33% low protein	No Data	No Data	No Data	No Data	-37-84% CH4	No Data	Conducted on lab pilot scale for 16 days. Control compared with high fiber diet with 20% DDGS, or sugar beet pulp or fatty rapeseed meal and a high protein diet (control) and low protein diet.Methane emissions were from an anaerobic digester.
6	Diet Manipulations	2011	http://dx.doi:10.2527/jas.2010-3611	Li, W., Powers, W., Hill, G.M. 2011. Feeding distilers dried grains with solubles and organic trace mineral sources to swine and the resulting effect on gaseous emissions. J. Anim. Sci. 89: 3286-3299.	7.6% inorganic -11% organic	-30% inorganic NS organic	No Data	No Data	No Data	7% both CO2 NS both N2O -64% inorganic CH4 -93% organic CH4	No Data	Conducted in controlled rooms 98 days with three reps. Compared control to 20% DDGS with organic or inorganic trace mineral sources.
7	Diet Manipulations	2011	http://dx.doi:10.1016/j.anifeedsci.2011.04.079	Osada, T., Takada, R., Shinzato, I. 2011. Potential reduction of greenhouse gas emission from swine manure by using a low-protein diet supplemented with synthetic amino acids. Anim. Feed. Sci. Tech. 166-167: 562-574.	NS	No Data	No Data	No Data	No Data	39% CH4/N2O	No Data	Conducted on bench scale over 5-6 weeks. Compared control and low protein diet.
8	Diet Manipulations	2008	https://www.extension.purdue.edu/extmedia/as/as-582-w.pdf	Applegate, T.J., B. Richert, A. Sutton, W. Powers, R. Angel. 2008. Diet and Feed Management Practices Affect Air Quality From Poultry and Swine Operations. Purdue Extension AS-582-W. Purdue University, W. Lafayette, IN. pp.	10-60%	30-48%	11-37%	80-86%	increased-reduced	No Data	No Data	Purdue extentsion review fact sheet. Nutrient input mass reduction and nutrient form modification.
9	Diet Manipulations	2008	http://www.pork.org/filelibrary/resources/04823.pdf	Sutton, A. 2008. Feed Management Practices to Minimize Odors from Swine Operations.	17-60%	30-48%	23-55%	reduced	increased-reduced	No Data	No Data	Extension review fact sheet.
10	Diet Manipulations	2007	http://dx.doi: 10.1017/S1751731107000407	Lynch, M.B., Sweeney, T., Callan, J.J., Flynn, B., O'Doherty, J.V. 2007. The effect of high and low dietary crude protein and inulin supplementation on nutrient digestibility, nitrogen excretion, intestinal microflora and manure ammonia emissions from finisher pigs. Anim. 1: 1112-1121.	0.4	No Data	No Data	No Data	No Data	No Data	No Data	Conducted at lab scale over 10 days. Compared low crude protien diet to control.
11	Diet Manipulations	2005	http://dx.doi:10.1079/NRR200592	Le, P.D., Aarnink, A.J.A., Ogink, N.W.M., Becker, P.M., Verstegen, M.W.A. 2005. Odour from animal production facilities: its relationship to diet. Nutr. Res. Rev. 18: 3-30.	20-54%	0.32	NS-79%	No Data	-32-62%	No Data	No Data	Review paper.
12	Diet Manipulations	2005	http://dx.doi:10.2134/jeq2005.0698	Velthof, G.L., Nelemans, J.A., Oenema, O., Kuikman, P.J. 2005. Gaseous nitrogen and carbon losses from pig manure derived from different diets. J. Environ. Qual. 34: 698-706.	54% lower CP NS CaSO4 NS lower NSP 35% lower Ferm	No Data	No Data	No Data	No Data	21% lower CP NS CaSO4 24% lower NSP -16--114% lower Ferm	No Data	Conducted at lab scale over 90 days at 35C and three reps. Methane was the only GHG monitored durning storage. Values calculated from pub Table 4.
13
14
15
NS:Not significant. "reduced" or "increased": specific values not reported.				CP: Crude protein. NSP: Nonstarch polysaccharides.	Ferm: Fermentable nonstarch polysaccharides.
					Problem Area Effectiveness/Cost
	Technology	Year	DOI	Reference	Ammonia	Hydrogen Sulfide	Odor	Dust/ Particulates	Volatile Organic Compounds	Greenhouse Gases	Cost	Notes
1	Impermeable Covers	2013	http://dx.doi: 10.2527/jas.2013-6584	Montes, F., Meinen, R., Dell, C., Rotz, A., Hristov, A.N., Oh, J., Waghorn, G., Gerber, P.J., Henderson, B., Makkar, H.P.S., Dijkstra, J. 2013. Mitigation of methane and nitrous oxide emissions from animal operations: II. A review of manure management mitigation options. J. Anim. Sci. 91: 5070-5094.	No Data	No Data	No Data	No Data	No Data	reduced CH4 reduced N2O	No Data	Review Paper.
2	Impermeable Covers	2008	http://dx.doi: 10.13031/2013.25273	VanderZaag, A.C., Gordon, R.J., Glass, V.M., Jamieson, R.C. 2008. Floating covers to reduce gas emissions from liquid manure storages: A review. Appl. Eng. Agric. 24: 657-671.	95% (7)	No Data	34% (8)	No Data	No Data	No Data	No Data	Review Paper. Values are overall averages from Table 1 broke down by species and if the cover is permeable or impermeable. Values in () are Stdev.
3	Impermeable Covers	2006	http://dx.doi:10.1016/j.atmosenv.2006.02.013	Hansen, M.N., Henriksen, K., Sommer, S.G. 2006. Observations of production and emission of greenhouse gases and ammonia during storage of solids separated from pig slurry: effects of covering. Atmos. Environ. 40: 4172-4181.	0.12	No Data	No Data	No Data	No Data	99% N2O 88% CH4	No Data	Conducted on pilot scale on solid swine manure after anaerobic digestion. Monitored over 4 months comparing control and covered with plastic sheet.
4	Impermeable Covers	2004	http://dx.doi: 10.13031/2013.15890	Funk, T.L., Mutlu, A., Zhang, Y., Ellis, M. 2004. Synthetic covers for emissions control from earthen embanked swine lagoons part II: negative pressure lagoon cover. Appl. Eng. Agric. 20: 239-242.	~60%	~55%	~98%	No Data	No Data	No Data	Cover: $3.75/m^2 Operating:$36/month	Conducted on farm scale over 9 months. Compared to different type of cover.
5	Impermeable Covers	2004	http://agbiopubs.sdstate.edu/articles/FS925-D	Nicolai, R., S. Pohl, and D. Schmidt. Covers for manure storage units. Livestock Development in South Dakota: Environment and Health. FS 925-D. South Dakota State University Cooperate Extension Service.	0.95	90-95%	60-95%	No Data	No Data	No Data	Capital cost $3.00-$15.00/yd^2	South Dakota extension fact sheet.
6
7
8
9
10
NS:Not significant. "reduced" or "increased": specific values not reported.
					Problem Area Effectiveness/Cost
	Technology	Year	DOI	Reference	Ammonia	Hydrogen Sulfide	Odor	Dust/ Particulates	Volatile Organic Compounds	Greenhouse Gases	Cost	Notes
1	Landscaping	2014	http://dx.doi:10.13031/aea.30.10493	Liu, Z., W. Powers, S. Mukhtar. 2014. A review of practices and technologies for odor control in swine production facilities. Appl. Eng. Agric. 30(3): 477-492.	No Data	0.85	3-68%	No Data	No Data	No Data	$0.05-$0.20/pig	Review paper.
2	Landscaping	2008	http://www.google.com/url?sa=t&rct=j&q=&esrc=s&source=web&cd=8&ved=0CEsQFjAH&url=http%3A%2F%2Fstore.extension.iastate.edu%2FProduct%2FMitigating-Air-Emissions-Conference-Proceedings-PDF&ei=8HBBVKXBMJWiyATK1oCADA&usg=AFQjCNGpm8U-UeZWaKvwQWPP8Y7UzqlE3w&bvm=bv.77648437,d.aWw	Tyndall, J. 2008.The use of vegetative environmental buffers for livestock and poultry odor control. In: Mitigating Air Emissions from Animal Feeding Operations Conference Proceedings. Des Moines, Iowa. p. 21-26.	0.46	No Data	6-15%	49-56%	No Data	No Data	$0.05/pig over 20yr	Conference review paper.
3	Landscaping	2007	http://dx.doi:10.1007/s10457-006-9017-6	Tyndall, J. and J. Colletti. 2007. Mitigating swine odor with strategically designed shelterbelt systems: a review. Agroforest. Syst. 69:45-65.	No Data	No Data	26-92%	35-56%	No Data	No Data	No Data	Review paper.
4
5
NS:Not significant. "reduced" or "increased": specific values not reported.
					Problem Area Effectiveness/Cost
	Technology	Year	DOI	Reference	Ammonia	Hydrogen Sulfide	Odor	Dust/ Particulates	Volatile Organic Compounds	Greenhouse Gases	Cost	Notes
1	Manure Additives	2014	http://dx.doi:10.13031/aea.30.10493	Liu, Z., W. Powers, S. Mukhtar. 2014. A review of practices and technologies for odor control in swine production facilities. Appl. Eng. Agric. 30(3): 477-492.	NS-100%	NS-88%	NS-94%	No Data	28-100%	No Data	No Data	Review Paper.
2	Manure Additives	2013	http://dx.doi:10.1007/s00253-012-4562-6	Whitehead, T.R., Spence, C., Cotta, M.A. 2013. Inhibition of hydrogen sulfide, methane, and total gas production and sulfate-reducing bacteria in in vitro swine manure by tannins, with focus on condensed quebracho tannins. Appl. Microbiol. Biotechnol. 97: 8403-8409.	No Data	0.9	No Data	No Data	No Data	85-95% CH4	No Data	Conducted on lab scale over 28 days in duplicate. Additive was tannins.
3	Manure Additives	2003	http://dx.doi:10.1016/S1537-5110(03)00067-9	Martinez, J., Guiziou, F., Peu, P., Gueutier, V. 2003. Influence of treatment techniques for pig slurry on methane emissions during subsequent storage. Biosyst. Eng. 85: 347-354.	No Data	No Data	No Data	No Data	No Data	47-64% CH4 -21--28% CO2	No Data	Conducted on pilot scale over 50 days. Compared separated, diluted, aerated and chemicaly amended slurry to raw slurry. Values calculated form Table 3.
4	Manure Additives	2003	http://dx.doi:10.1016/S1537-5110(03)00067-9	Martinez, J., Guiziou, F., Peu, P., Gueutier, V. 2003. Influence of treatment techniques for pig slurry on methane emissions during subsequent storage. Biosyst. Eng. 85: 347-354.	No Data	No Data	No Data	No Data	No Data	36-57% CH4 22-37% CO2	No Data	Conducted on pilot scale over 50 days. Compared diluted to raw slurry. Values calculated form Table 3. Additive is water.
5	Manure Additives	2001	http://dx.doi: 10.2134/jeq2001.302345x	McCrory, D.F., Hobb, P.J. 2001. Additives to reduce ammonia and odor emissions from livestock wastes: A review. J. Environ. Qual. 30: 345-355.	42-98%, 23-26%	No Data	No Data	No Data	No Data	No Data	No Data	Review Paper. Additives were labile carbon and saponins respectively.
6
7
8
9
10
NS:Not significant. "reduced" or "increased": specific values not reported.
					Problem Area Effectiveness/Cost
	Technology	Year	DOI	Reference	Ammonia	Hydrogen Sulfide	Odor	Dust/ Particulates	Volatile Organic Compounds	Greenhouse Gases	Cost	Notes
1	Permeable Covers	2014	http://dx.doi:10.13031/aea.30.10493	Liu, Z., W. Powers, S. Mukhtar. 2014. A review of practices and technologies for odor control in swine production facilities. Appl. Eng. Agric. 30(3): 477-492.	NS-99%	NS-95%	NS-91%	No Data	No Data	No Data	$0.6-$5.0/pig space	Review Paper.
2	Permeable Covers	2013	http://dx.doi:10.1007/s10705-013-9551-3	Petersen, S.O., Dorno, N., Lindholst, S., Feilberg, A., Eriksen, J. 2013. Emisions of CH4, N2O, NH3 and odorants from pig slurry during winter and summer storage. Nutr. Cycl. Agroecosyst. 95: 103-113.	NS, 84%	reduced	No Data	No Data	NS Skatole reduced p-cresol	NS, NS CH4 NS, increase N2O	No Data	Conducted at pilot scale during winter (45 day) and summer (58 day) storage with and without straw cover. Calculated from Tables 2, for trials with precipitation, winter and summer respectively. Total GHG kg CO2 eq was NS for either season.
3	Permeable Covers	2013	http://dx.doi: 10.2527/jas.2013-6584	Montes, F., Meinen, R., Dell, C., Rotz, A., Hristov, A.N., Oh, J., Waghorn, G., Gerber, P.J., Henderson, B., Makkar, H.P.S., Dijkstra, J. 2013. Mitigation of methane and nitrous oxide emissions from animal operations: II. A review of manure management mitigation options. J. Anim. Sci. 91: 5070-5094.	reduced	No Data	No Data	No Data	No Data	reduced CH4 increased N2O	No Data	Review Paper.
4	Permeable Covers	2010	http://dx.doi:10.1016/j.jclepro.2010.05.015	Prapaspongsa, T., Christensen, P., Schmidt, J.H., Thrane, M. 2010. LCA of comprehensive pig manure management incorporating integrated technology systems. J. Clean. Prod. 18: 1413-1422.	0.66	No Data	No Data	NS	No Data	57% CH4	No Data	Life cycle assessment paper. Compared natural crust to anaerobic lagoon.
5	Permeable Covers	2008	http://dx.doi:10.1016/j.biortech.2007.11.058	Hudson, N., Ayoko, G.A., Collman, G., Gallagher, E., Dunlop, M., Duperouzel, D. 2008. Long-term assessment of efficacy of permeable pond covers for odour reduction. Bioresour. Technol. 99: 6409-6418.	No Data	No Data	76-66%	No Data	No Data	No Data	No Data	Conducted on three farm scale sites for 40 months. Compared control pond with polypropylene geofabric, polyethylene shade cloth and supported straw.
6	Permeable Covers	2008	http://dx.doi: 10.13031/2013.25273	VanderZaag, A.C., Gordon, R.J., Glass, V.M., Jamieson, R.C. 2008. Floating covers to reduce gas emissions from liquid manure storages: A review. Appl. Eng. Agric. 24: 657-671.	67% (30)	76% (23)	61% (27)	No Data	No Data	3% (29) CO2 -9% (71) CH4 -185 (191) N2O	No Data	Review Paper. Values are overall averages from Table 1 broke down by species and if the cover is permeable or impermeable. Values in () are Stdev.
7	Permeable Covers	2007	http://dx.doi:10.3155/1047-3289.57.6.761	Regmi, S., Onqwandee, M., Morrison, G., Fitch, M. 2007. Effectiveness of porous covers for control of ammonia, reduced sulfur compounds, total hydrocarbons, selected volatile organic compounds, and odor from hog manure storage lagoons. J. Air Waste Mange. 57: 761-768.	NS all	No Data	75-95% all	No Data	NS DMDS all NS TMA all 40-85% TH all 80-90% TSR all	No Data	No Data	Conducted at farm at pilot scale with seven different covers vs control for ~ 1 month in Winter and Spring. Values taken from Fig. 5.
8	Permeable Covers	2006	http://dx.doi:10.1016/j.agee.2005.08.031	Berg, W., Brunsch, R., Pazsiczki, I. 2006. Greenhouse gas emissions from covered slurry compared with uncovered during storage. Agric. Ecosyst. Environ. 112: 129-134.	75-90% all	No Data	No Data	No Data	No Data	NS CH4 all -468- -262% N2O all	No Data	Conducted at pilot scale for 162 days. Covers tested were Pegulit, Leca and chopped straw, individually and combined with lactic acid or saccharose. Values calculated from Tables 2-4 without lactic acid or saccharose in combination.
9	Permeable Covers	2004	http://agbiopubs.sdstate.edu/articles/FS925-D	Nicolai, R., S. Pohl, and D. Schmidt. Covers for manure storage units. Livestock Development in South Dakota: Environment and Health. FS 925-D. South Dakota State University Cooperate Extension Service.	8-95%	30-98%	40-90%	No Data	No Data	No Data	Capital cost $0.25-$15.45/yd^2	South Dakota extension fact sheet.
10	Permeable Covers	2001	http://dx.doi:10.13031/2013.6839	Clanton, C.J., D.R. Schmidt, R.E. Nicolai, L.D. Jacobson, P.R. Goodrich, K.A. Janni, and J.R. Bicudo. 2001. Geotextile fabric-straw manure storage covers for odor, hydrogen sulfide, and ammonia control. Appl. Eng. Agric. 17(6): 849-858.	NS geo 62-72% straw	NS geo 82-98% straw	NS geo 69-78% straw	No Data	No Data	No Data	No Data	Conducted on 160 L pilot scale over 10 weeks. Tested thicknesses of geotextile fabric and straw.
11	Permeable Covers	1999	http://dx.doi:10.13031/2013.5819	Clanton, C.J., D.R. Schmidt, L.D. Jacobson, R.E. Nicolai, P.R. Goodrich, K.A. Janni. 1999. Swine manure storage covers for odor control. Appl. Eng. Agric. 15(5): 567-572.	No Data	NS all	NS all	No Data	No Data	No Data	No Data	Conducted on 750 L scale over 2 months with three reps. Covers tested were control, straw mat, vegetable oil mat, straw/oil mat, clay ball mat, PVC/rubber membrane and geotextile membrane.
12	Permeable Covers	1995	http://dx.doi: 10.1007/BF00483704	Sommer, S.G., Hutchings, N. 1995. Techniques and strategies for the reduction of ammonia emission from agriculture. Water Air Soil Poll. 85: 237-248.	0.8	No Data	No Data	No Data	No Data	No Data	No Data	Review Paper.
13
14
15
NS:Not significant. "reduced" or "increased": specific values not reported.				TRS: Total reduced sulfur. TH: Total hydrocarbons. TMA: Trimethylamine. DMDS: Dimethyldisulfide.
					Problem Area Effectiveness/Cost
	Technology	Year	DOI	Reference	Ammonia	Hydrogen Sulfide	Odor	Dust/ Particulates	Volatile Organic Compounds	Greenhouse Gases	Cost	Notes
1	Siting	2008	http://dx.doi:10.13031/2013.25369	Hoff, S.J., D.S. Bundy, J.D. Harmon. 2008. Modeling receptor odor exposure from swine production sources using CAM. Appl. Eng. Agric. 24(6):821-837.	No Data	No Data	Model to predict odor exposure around swine facilities.	No Data	No Data	No Data	No Data	Modeling paper.
2	Siting	2008	http://www.google.com/url?sa=t&rct=j&q=&esrc=s&source=web&cd=8&ved=0CEsQFjAH&url=http%3A%2F%2Fstore.extension.iastate.edu%2FProduct%2FMitigating-Air-Emissions-Conference-Proceedings-PDF&ei=8HBBVKXBMJWiyATK1oCADA&usg=AFQjCNGpm8U-UeZWaKvwQWPP8Y7UzqlE3w&bvm=bv.77648437,d.aWw	Hoff, S.J., D.S. Bundy, J. Harmon, C.D.Johnson. 2008. A receptor-based siting strategy for swine production systems. In: Mitigating Air Emissions from Animal Feeding Operations. Conference Proceedings, May 19-21, 2008 (Des Moines, IA). Iowa State University. pp. 15-20.	No Data	No Data	The site of the facility and its effect on the community.	No Data	No Data	No Data	$500.00-$1,000.00	Conference paper. Model based.
3	Siting	2008	http://www.google.com/url?sa=t&rct=j&q=&esrc=s&source=web&cd=8&ved=0CEsQFjAH&url=http%3A%2F%2Fstore.extension.iastate.edu%2FProduct%2FMitigating-Air-Emissions-Conference-Proceedings-PDF&ei=8HBBVKXBMJWiyATK1oCADA&usg=AFQjCNGpm8U-UeZWaKvwQWPP8Y7UzqlE3w&bvm=bv.77648437,d.aWw	Stowell, R., C. Henry, C. Powers, D. Schulte. 2008. Siting animal production facilities and evaluating odor control options using the odor footprint tool. In: Mitigating Air Emissions from Animal Feeding Operations. Conference Proceedings, May 19-21, 2008 (Des Moines, IA). Iowa State University. pp. 2-6.	No Data	No Data	Provides minimun separation distances of facilities from others.	No Data	No Data	No Data	No direct cost	Conference paper. Model based.
4	Siting	2005	http://dx.doi:10.13031/2013.20089	Jacobson, L.D., H. Guo, D.R. Schmidt, R.E. Nicolai, J. Zhu, K.A. Janni. 2005. Development of the OFFSET model for determination of odor-annoyance-free setback distances from animal production sites: Part 1. Review and Experiment. T. ASAE 48(6):2259-2268.	No Data	No Data	Model to predict odor exposure around swine facilities.	No Data	No Data	No Data	No Data	Modeling paper. Odor emissions measured from 280 animal buildings on 85 farms.
5	Siting	2005	http://dx.doi:10.13031/2013.20090	Guo, H., Jacobson, L.D., D.R. Schmidt, R.E. Nicolai, J. Zhu, K.A. Janni. 2005. Development of the OFFSET model for determination of odor-annoyance-free setback distances from animal production sites: Part II. Model development and evaluations. T. ASAE 48(6):2269-2276.	No Data	No Data	Model to predict odor exposure around swine facilities.	No Data	No Data	No Data	No Data	Modeling paper. Odor emissions measured from 280 animal buildings on 85 farms.
6
7
8
9
10
NS:Not significant. "reduced" or "increased": specific values not reported.
					Problem Area Effectiveness/Cost
	Technology	Year	DOI	Reference	Ammonia	Hydrogen Sulfide	Odor	Dust/ Particulates	Volatile Organic Compounds	Greenhouse Gases	Cost	Notes
1	Solids	2012	http://dx.doi:10.1016/j.biosystemseng.2011.10.001	Moset, V., Cambra-Lopez, M., Estelles, F., Torres, A.G., Cerisuelo, A. 2012. Evolution of chemical composition and gas emissions from aged pig slurry during outdoor storage with and without prior solid separation. Biosyst. Eng. 3: 2-10.	reduced	No Data	No Data	No Data	No Data	reduced CH4 reduced CO2	No Data	Coducted on 100 L scale for 15 weeks. Segregation was done with a mechanical screen separator. Overall trail values were not given.
2	Solids	2008	http://dx.doi:10.1051/agro:2008047	Hjorth, M., Nielsen, A.M., Nyord, T., Hansen, M.N., Nissen, P., Sommer, S.G. 2008. Nutrient value, odour emission and energy production of manure as influenced by anaerobic digestion and separation. Agron. Sustain. Dev. 29: 329-338.	~36%	No Data	NS	No Data	No Data	No Data	No Data	Conducted on 15L scale over 63 days with three reps. Pre-digestion and raw manure was mechanically separated and solids were digested anaerobically. NH3 value was calculated form Figure 5.
3	Solids	2008	http://dx.doi:10.1016/j.wasman.2007.09.034	Vanotti, M.B., Szogi, A.A., Vives, C.A. 2008. Greenhouse gas emission reduction and environmental quality improvement from implementation of aerobic waste treatment systems in swine farms. Waste Manage. 28: 759-766.	0.99	No Data	No Data	No Data	No Data	99.6% CH4 75.2% N2O	$5.61/pig produced over 10 years $3.86/pig produced after carbon credits	Conducted on farm scale, full scale 4360 head site. Compared a separation and aerobic system to traditional anaerobic lagoon. $4.59/pig produced is the cost of traditional anaerobic lagoon.
4	Solids	2007	http://dx.doi: 10.13031/2013.24053	Szogi, A.A., Vanotti, M.B. 2007. Abatement of ammonia emisions from swine lagoons using polymer-enhanced solid-liquid separation. Appl. Eng. Agric. 23: 837-845.	0.73	No Data	No Data	No Data	No Data	No Data	No Data	Conducted on farm scale over 10 months. Solids were remove from treatment lagoon via enhanced-polymer solid-liquid separation prior to lagoon storage.
5	Solids	2006	http://dx.doi: 10.13031/2013.20192	Hansen, M.N., Kai, P., Moller, H.B. 2006. Effects of anaerobic digestion and separation of pig slurry on odor emissions. Appl. Eng. Agric. 22: 135-139.	No Data	No Data	~56%	No Data	56% phenol 25% p-cresol -5% 4EP	No Data	No Data	Conducted on farm scale over 5 months. Compared emissions from raw manure with digested manure and digested/separated manure. Separation was done via centrifuge. Values listed were calculated from Table 1 and Figure 1 comparing digested to digested/seperation.
6	Solids	2006	http://dx.doi: 10.13031/2013.20241	Szogi, A.A., Vanotti, M.B., Stansbery, A.E. 2006. Reduction of ammonia emisions from treated anaerobic swine lagoons. T. ASABE. 49:217-225.	0.9	No Data	No Data	No Data	No Data	No Data	No Data	Conducted on farm scale over 10 months.
7	Solids	2003	http://dx.doi:10.1016/S1537-5110(03)00067-9	Martinez, J., Guiziou, F., Peu, P., Gueutier, V. 2003. Influence of treatment techniques for pig slurry on methane emissions during subsequent storage. Biosyst. Eng. 85: 347-354.	No Data	No Data	No Data	No Data	No Data	18-40% CH4 18-31% CO2	No Data	Conducted on pilot scale over 50 days. Compared separated, diluted, aerated and chemicaly amended slurry to raw slurry. Values calculated form Table 3.
8	Solids	1997	http://dx.doi:10.13031/2013.21644	Zhang, R.H. &Westerman, P.W. 1997. Solid-liquid separation of animal manure for odor control and nutrient management. Appl. Eng. in Agric. 13(5): 657-664	No Data	No Data	20-55%	No Data	No Data	No Data	$10,000.00-$50,000.00	Review paper.
9	Solids	1988	http://dx.doi:10.1016/0021-8634(88)90097-2	Sneath, R.W. 1988. Centrifugation for separating piggery slurry, 3. Economic effects on aerobic methods of odour control. J. Agric. Eng. Res. 39(3): 199-208.	No Data	No Data	reduced	No Data	No Data	No Data	72000	5 and 30 day storage. Price was converted based on 1988 from pounds.
10
NS:Not significant. "reduced" or "increased": specific values not reported.
					Problem Area Effectiveness/Cost
	Technology	Year	DOI	Reference	Ammonia	Hydrogen Sulfide	Odor	Dust/ Particulates	Volatile Organic Compounds	Greenhouse Gases	Cost	Notes
1	Urine/Feces Segregation	2014	http://dx.doi.org/10.1016/j.livsci.2014.01.013	Koger, J.B., O'Brien, B.K., Burnette, R.P., Kai, P., van Kempen, M.H.J.G., van Heugten, E., van Kempen, T.A.T.G. 2014. Manure belts for harvesting urine and feces separately and improving air quality in swine facilities. Livest. Sci. 162: 214-222.	0.73	No Data	0.6	No Data	No Data	71% CH4	$10.00/pig place	Conducted at farm scale over 4-5 weeks, with 5 reps. Segregation was done using a belt system under the slats. Emissions were measured in the barn. There was no control values were compared to the literature. Values calculated form section 3.2.
2	Urine/Feces Segregation	2013	No Link	Aarnink, A.J.A., C.M. Groenestein,N.W.M. Ogink. 2013. Aerial pollutants in pig houses; innovative reduction systems in Europe. IN: International Symposium on Animal Environment and Welfare. Chongqing, China. pp. 90-100.	~70%	No Data	~70%	No Data	No Data	~70% CH4	No Data	Review. Belt system.
3	Urine/Feces Segregation	2013	http://www.cals.ncsu.edu/waste_mgt/smithfield_projects/recycle/beltgassystem.pdf	Koger, J.B., T. van Kempen, G.A. Wossink. Belt manure removal and gasification system to convert dry manure thermally to a combustible gas stream for liquid fuel recovery. Animal and Poultry Waste Management Center. North Carolina State University, Raleigh, NC. Accessed August 10, 2014.	reduced	No Data	reduced	No Data	No Data	No Data	No Data	Extension fact sheet NC State University. Belt system.
4	Urine/Feces Segregation	2013	http://dx.doi.org/10.1021/es302951a	De Vries, J.W., Aarnink, A.J.A., Groot Koerkamp, P.W.G., De Boer, I.J.M. 2013. Life cycle assessment of segregating fattening pig urine and feces compared to conventional liquid manure management. Environ. Sci .Technol.47: 1589-1597.	0.75	No Data	0.74	No Data	No Data	80% CH4 increased N2O	No Data	Life cycle assessment.
5	Urine/Feces Segregation	2005	http://dx.doi: 10.13031/2013.19185	von Bernuth, R.D., J.D. Hill, E. Henderson, S. Godbout, D. Hamel, F. Pouliot. 2005. Efficacy of a liquid/solid isolation system for swine manure. T. ASABE 48(4): 1537-1546.	<7.5 ppm	<0.5 ppm	No Data	No Data	No Data	No Data	No Data	Conducted on farm scale over 15 weeks. Used a V shaped pit floor with scraper to separate. There was no control max levels are reported.
6	Urine/Feces Segregation	2005	http://dx.doi:10.13031/2013.19914	Lachance, I., S. Godbout, S.P. Lemay, J.P. Larouche, F. Pouliot. 2005. Separation of pig manure under slats: to reduce releases in the environment. ASAE Paper 054159. ASABE, St. Joseph, MI.	46-49%	No Data	NS	No Data	No Data	NS	No Data	Conducted on pilot scale over 8 weeks. Compared belt, net and V shaped scraper systems. No statistical difference between the different segregation systems.
7
8
9
10
NS:Not significant. "reduced" or "increased": specific values not reported.				4EP: 4-Ethyl phenol
					Problem Area Effectiveness/Cost
	Technology	Year	DOI	Reference	Ammonia	Hydrogen Sulfide	Odor	Dust/ Particulates	Volatile Organic Compounds	Greenhouse Gases	Cost	Notes
1	Scrubbers	2014	http://dx.doi.org/10.1080/03601234.2014.894781	Lin, H., Wu., X., Miller, C., Zhu, J., Hadlocon, L.J., Manuzon, R., Zhao, L. Pilot-scale field study for ammonia removal from lagoon biogas using an acid wet scrubber. J. Environ. Sci. Health., Part B. 49: 439-448.	0-100%	No Data	No Data	No Data	No Data	No Data	No Data	Conducted on farm scale over 40 days. Scrubber used sulfuric acid and was used to remove NH3 from the biogas from a digester.
2
3
4
5
NS:Not significant. "reduced" or "increased": specific values not reported.

## Sheet: Manure Storage_Handling Poultry
Poultry - Manure Storage & Handling					Reduction < 33%		33 < Reduction < 66%		Reduction > 67%
					Problem Area Effectiveness/Cost
	Technology	Year	DOI	Reference	Ammonia	Hydrogen Sulfide	Odor	Dust/ Particulates	Volatile Organic Compounds	Greenhouse Gases	Cost	Notes
1	Acidification	2012	http://sera17.ext.vt.edu/	Moore, P. Treating poultry litter with aluminum sulfate (Alum). Emissions Management Practice. USDA ARS.	0.7	No Data	No Data	No Data	No Data	No Data	$500.00/house with a return of $940.00	University of Tennessee Extension fact sheet.
2	Acidification	2001	http://dx.doi:10.1016/S1161-0301(01)00112-5	Sommer, S.G. and N.J. Hutchings. 2001. Ammonia emission from field applied manure and its reduction – invited paper. Eur. J. Agron. 15: 1-15.	reduced	No Data	No Data	No Data	No Data	No Data	No data	Review paper.
3
4
5
NS:Not significant. "reduced" or "increased": specific values not reported.
					Problem Area Effectiveness/Cost
	Technology	Year	DOI	Reference	Ammonia	Hydrogen Sulfide	Odor	Dust/ Particulates	Volatile Organic Compounds	Greenhouse Gases	Cost	Notes
1	Aeration	2006	http://www.omafra.gov.on.ca/english/engineer/facts/04-033.pdf	Hilborn, D. & DeBruyn, J. 2004. Aeration of liquid manure. Ontario Ministry of Agriculture, Food, and Rural Affair Factsheet Order No. 04-033.	No Data	No Data	reduced	No Data	reduced	No Data	$4,000.00-$30,000.00	Fact Sheet
2
3
4
5
NS:Not significant. "reduced" or "increased": specific values not reported.
					Problem Area Effectiveness/Cost
	Technology	Year	DOI	Reference	Ammonia	Hydrogen Sulfide	Odor	Dust/ Particulates	Volatile Organic Compounds	Greenhouse Gases	Cost	Notes
1	Anaerobic Digestion
2
3
4
5
NS:Not significant. "reduced" or "increased": specific values not reported.
					Problem Area Effectiveness/Cost
	Technology	Year	DOI	Reference	Ammonia	Hydrogen Sulfide	Odor	Dust/ Particulates	Volatile Organic Compounds	Greenhouse Gases	Cost	Notes
1	Composting	2009	http://dx.doi:10.1016/j.biortech.2008.11.027	Bernal, M.P., Alburquerque, J.A., & Moral, R. 2009. Composting of animal manures and chemical criteria for compost maturity assessment. A review. Bioresour. Technol.100: 5444-5453.	No Data	No Data	No Data	No Data	No Data	No Data	No Data	Review of livestock manure composting.
2	Composting	2006	http://dx.doi: 10.1093/japr/15.3.447	Webster, A.B., Thompson, S.A., Hinkle, N.C., Merka, W.C. 2006. In-house composting of layer manure in high-rise, tunnel-ventilated commercial layer house during an egg production cycle. J. Appl. Poult. Res. 15: 447-456.	0.4	No Data	No Data	No Data	No Data	No Data	No Data	Conducted on farm scale over 331 days. Composted with sawdust or shredded yard waste. Value calculated from page 455.
3	Composting	2004	http://dx.doi:10.1093/japr/13.3.514	Mukhtar, S., Ullman, J.L., Carey, J.B., Lacey, R.E. 2004. A review of literature concerning odors, ammonia, and dust from broiler production facilities: 3. land application, processing, and storage of broiler litter. J. Appl. Poult. Res. 13: 514-520.	0.3	No Data	No Data	No Data	90% volatile sulfure compounds	No Data	No Data	Review paper.
4	Composting	2004	http://dx.doi:10.1023/B:WATE.0000019932.04020.b6	Peigne, J., Girardin, P. 2004. Environmental impacts of farm-scale composting practices. Water Air Soil Poll. 153: 45-68.	No Data	No Data	No Data	No Data	No Data	No Data	No Data	Review Paper. Very good for general composting emission mitigations.
5
NS:Not significant. "reduced" or "increased": specific values not reported.
					Problem Area Effectiveness/Cost
	Technology	Year	DOI	Reference	Ammonia	Hydrogen Sulfide	Odor	Dust/ Particulates	Volatile Organic Compounds	Greenhouse Gases	Cost	Notes
1	Diet Manipulations	2014	http://dx.doi.org/10.3382/japr.2013-00802	Li, W., Li, Q.-F., Powers, W., Karcher, D., Angel, R., Applegate, T.J. 2014. Effects of distillers dried grains with solubles and mineral sources on gaseous emissions. J. Appl. Poult. Res. 23: 41-50.	0.14	NS	No data	No data	No data	-19% CH4 NS CO2 NS N2O	No data	Conducted in enviromentally controlled chambers over 23 days. DDGS addtions to diet.
2	Diet Manipulations	2014	http://dx.doi:10.13031/trans.57.10246	Liu, Z., Powers, W. 2014. Greenhouse gases emissions from multi-species animal operations and potential diet effects. T. ASABE. 57: 219-227.	No data	No data	No data	No data	No data	NS N2O NS CH4 NS CO2	No data	Conducted on pilot scale with 3-4 reps. Compared low nitrogen diets. Table 6 was used to calculate values.
3	Diet Manipulations	2012	http://www.extension.org/pages/15538/air-quality-in-animal-agriculture	Carter, S., A. Sutton, and R. Stenglein. 2012. Diet and Feed Management to Mitigate Airborne Emissions. eXtension Air Quality Education in Agriculture. pp. 10.	10-39%	-300-50%	0.3	No data	No data	17% CH4	No Data	Extension review fact sheet. Phase feeding, split sex feeding, reducing crude protein wiith added amino acids, lower sulfur in mineral mix, adding fiber, antibiotics, copper and zinc addition, organic acid addtion and combinations of above.
4	Diet Manipulations	2008	https://www.extension.purdue.edu/extmedia/as/as-582-w.pdf	Applegate, T.J., B. Richert, A. Sutton, W. Powers, R. Angel. 2008. Diet and Feed Management Practices Affect Air Quality From Poultry and Swine Operations. Purdue Extension AS-582-W. Purdue University, W. Lafayette, IN. pp.	10-40%	-300-42%	NS	No Data	No Data	No Data	No Data	Purdue extentsion review fact sheet. Nutrient input mass reduction and nutrient form modification.
5
NS:Not significant. "reduced" or "increased": specific values not reported.
					Problem Area Effectiveness/Cost
	Technology	Year	DOI	Reference	Ammonia	Hydrogen Sulfide	Odor	Dust/ Particulates	Volatile Organic Compounds	Greenhouse Gases	Cost	Notes
1	Impermeable Covers	2006	http://dx.doi:10.1016/j.ics.2006.04.005	Thorman, R.E., Chadwick, D.R., Boyles, L.O., Matthews, R., Sagoo, E., Harrison, R. 2006. Nitrous oxide emissions during storage of broiler litter and following application to arable land. Int. Congr. Ser. 1293: 355-358.	60-90%	No Data	No Data	No Data	No Data	NS	No Data	Conducted on pilot scale over 6 months. Compared covering with plastic sheet to uncovered.
2
3
4
5
NS:Not significant. "reduced" or "increased": specific values not reported.
					Problem Area Effectiveness/Cost
	Technology	Year	DOI	Reference	Ammonia	Hydrogen Sulfide	Odor	Dust/ Particulates	Volatile Organic Compounds	Greenhouse Gases	Cost	Notes
1	Landscaping	2008	http://www.google.com/url?sa=t&rct=j&q=&esrc=s&source=web&cd=8&ved=0CEsQFjAH&url=http%3A%2F%2Fstore.extension.iastate.edu%2FProduct%2FMitigating-Air-Emissions-Conference-Proceedings-PDF&ei=8HBBVKXBMJWiyATK1oCADA&usg=AFQjCNGpm8U-UeZWaKvwQWPP8Y7UzqlE3w&bvm=bv.77648437,d.aWw	Tyndall, J. 2008.The use of vegetative environmental buffers for livestock and poultry odor control. In: Mitigating Air Emissions from Animal Feeding Operations Conference Proceedings. Des Moines, Iowa. p. 21-26.	0.46	No data	6-15%	49-56%	No data	No data	$1,741 over 20 years	Conference review paper.
2	Landscaping	2008	http://www.google.com/url?sa=t&rct=j&q=&esrc=s&source=web&cd=8&ved=0CEsQFjAH&url=http%3A%2F%2Fstore.extension.iastate.edu%2FProduct%2FMitigating-Air-Emissions-Conference-Proceedings-PDF&ei=8HBBVKXBMJWiyATK1oCADA&usg=AFQjCNGpm8U-UeZWaKvwQWPP8Y7UzqlE3w&bvm=bv.77648437,d.aWw	Malone, G., VanWicklen, G., Collier, S. Efficancy of vegetative enviromental buffers to mitigate emissions from tunnel-ventilated poultry houses.In: Mitigating Air Emissions from Animal Feeding Operations Conference Proceedings. Des Moines, Iowa. p. 27-29.	0.54	No data	0.26	0.56	No data	No data	$1,500-$12,000	Conference paper. Conducted on farm scale for 6 years.
3
4
5
NS:Not significant. "reduced" or "increased": specific values not reported.
					Problem Area Effectiveness/Cost
	Technology	Year	DOI	Reference	Ammonia	Hydrogen Sulfide	Odor	Dust/ Particulates	Volatile Organic Compounds	Greenhouse Gases	Cost	Notes
1	Manure Additives	2011	http://dx.doi:10.1089/ees.2010.0205	Cheng, W-H., Chou, M-S., Tung, S-C. 2011. Gaseous ammonia emission from poultry facilities in Taiwan. Environ. Eng. Sci. 28: 283-289.	30-50%	No Data	No Data	No Data	No Data	No Data	No Data	Conducted on farm scale. Moisture spraying was used to reduce ammonia.
2	Manure Additives	2008	http://dx.doi:10.3382/japr.2007-00076	Li, H., Xin, H., Liang, Y., Burns, R.T. 2008. Reduction of ammonia emissions from stored laying hen manure through topical application of zeolite, Al+Clear, Ferix-3, or Poultry Litter Treatment. J. Appl. Poult. Res. 17: 421-431.	20-77%, 63-94%, 82-87%, 74-92%	No Data	No Data	No Data	No Data	No Data	No Data	Conducted on lab scale over 14 days. Compared four additives; Zeolite, Al+Clear, Ferix-3 and Poultry Litter Treatment respectively to a control.
3	Manure Additives	2001	http://dx.doi: 10.2134/jeq2001.302345x	McCrory, D.F., Hobb, P.J. 2001. Additives to reduce ammonia and odor emissions from livestock wastes: A review. J. Environ. Qual. 30: 345-355.	35%, 50%	No Data	reduced	No Data	No Data	No Data	No Data	Review Paper. Additives were clinoptilolite and saponins respectively. Odor was reduced for clinoptilolite.
4
5
NS:Not significant. "reduced" or "increased": specific values not reported.
					Problem Area Effectiveness/Cost
	Technology	Year	DOI	Reference	Ammonia	Hydrogen Sulfide	Odor	Dust/ Particulates	Volatile Organic Compounds	Greenhouse Gases	Cost	Notes
1	Permeable Covers
2
3
4
5
NS:Not significant. "reduced" or "increased": specific values not reported.
					Problem Area Effectiveness/Cost
	Technology	Year	DOI	Reference	Ammonia	Hydrogen Sulfide	Odor	Dust/ Particulates	Volatile Organic Compounds	Greenhouse Gases	Cost	Notes
1	Siting	2008	http://www.google.com/url?sa=t&rct=j&q=&esrc=s&source=web&cd=8&ved=0CEsQFjAH&url=http%3A%2F%2Fstore.extension.iastate.edu%2FProduct%2FMitigating-Air-Emissions-Conference-Proceedings-PDF&ei=8HBBVKXBMJWiyATK1oCADA&usg=AFQjCNGpm8U-UeZWaKvwQWPP8Y7UzqlE3w&bvm=bv.77648437,d.aWw	Stowell, R., C. Henry, C. Powers, D. Schulte. 2008. Siting animal production facilities and evaluating odor control options using the odor footprint tool. In: Mitigating Air Emissions from Animal Feeding Operations. Conference Proceedings, May 19-21, 2008 (Des Moines, IA). Iowa State University. pp. 2-6.	No Data	No Data	Provides minimun separation distances of facilities from others.	No Data	No Data	No Data	No direct cost	Conference paper. Model based.
2	Siting	2005	http://dx.doi:10.13031/2013.20089	Jacobson, L.D., H. Guo, D.R. Schmidt, R.E. Nicolai, J. Zhu, K.A. Janni. 2005. Development of the OFFSET model for determination of odor-annoyance-free setback distances from animal production sites: Part 1. Review and Experiment. T. ASAE 48(6):2259-2268.	No Data	No Data	Model to predict odor exposure around livestock facilities.	No Data	No Data	No Data	No Data	Modeling paper. Odor emissions measured from 280 animal buildings on 85 farms.
3	Siting	2005	http://dx.doi:10.13031/2013.20090	Guo, H., Jacobson, L.D., D.R. Schmidt, R.E. Nicolai, J. Zhu, K.A. Janni. 2005. Development of the OFFSET model for determination of odor-annoyance-free setback distances from animal production sites: Part II. Model development and evaluations. T. ASAE 48(6):2269-2276.	No Data	No Data	Model to predict odor exposure around livestock facilities.	No Data	No Data	No Data	No Data	Modeling paper. Odor emissions measured from 280 animal buildings on 85 farms.
4
5
NS:Not significant. "reduced" or "increased": specific values not reported.
					Problem Area Effectiveness/Cost
	Technology	Year	DOI	Reference	Ammonia	Hydrogen Sulfide	Odor	Dust/ Particulates	Volatile Organic Compounds	Greenhouse Gases	Cost	Notes
1	Solids	1997	http://dx.doi:10.13031/2013.21644	Zhang, R.H. &Westerman, P.W. 1997. Solid-liquid separation of animal manure for odor control and nutrient management. Appl. Eng. Agric. 13(5): 657-664	No Data	No Data	No Data	No Data	No Data	No Data	$10,000.00-$50,000.00	Review paper.
2
3
4
5
NS:Not significant. "reduced" or "increased": specific values not reported.
					Problem Area Effectiveness/Cost
	Technology	Year	DOI	Reference	Ammonia	Hydrogen Sulfide	Odor	Dust/ Particulates	Volatile Organic Compounds	Greenhouse Gases	Cost	Notes
1	Urine/Feces Segregation
2
3
4
5
NS:Not significant. "reduced" or "increased": specific values not reported.
					Problem Area Effectiveness/Cost
	Technology	Year	DOI	Reference	Ammonia	Hydrogen Sulfide	Odor	Dust/ Particulates	Volatile Organic Compounds	Greenhouse Gases	Cost	Notes
1	Scrubbers	2011	http://dx.doi:10.1089/ees.2010.0205	Cheng, W-H., Chou, M-S., Tung, S-C. 2011. Gaseous ammonia emission from poultry facilities in Taiwan. Environ. Eng. Sci. 28: 283-289.	0.79	No Data	No Data	No Data	No Data	No Data	No Data	Conducted on farm scale. Fern-chip bioscrubber and wet acid scrubber was used to reduce ammonia from manure rapid composting system.
2
3
4
5
NS:Not significant. "reduced" or "increased": specific values not reported.

## Sheet: Manure Storage_Handling Dairy
Dairy - Manure Storage & Handling						Reduction < 33%		33 < Reduction < 66%		Reduction > 67%
					Problem Area Effectiveness/Cost
	Technology	Year	DOI	Reference	Ammonia	Hydrogen Sulfide	Odor	Dust/ Particulates	Volatile Organic Compounds	Greenhouse Gases	Cost	Notes
1	Acidification	2013	http://dx.doi: 10.2527/jas.2013-6584	Montes, F., Meinen, R., Dell, C., Rotz, A., Hristov, A.N., Oh, J., Waghorn, G., Gerber, P.J., Henderson, B., Makkar, H.P.S., Dijkstra, J. 2013. Mitigation of methane and nitrous oxide emissions from animal operations: II. A review of manure management mitigation options. J. Anim. Sci. 91: 5070-5094.	reduced	No Data	No Data	No Data	No Data	reduced CH4	No Data	Review Paper.
2	Acidification	2012	http://dx.doi:10.2134/jeq2012.0012	Eriksen, J., Andersen, A.J., Poulsen, H.V., Adamsen, A.P.S., Petersen, S.O. 2012. Sulfur turnover and emissions during storage of cattle surry: effects of acidification and sulfur addition. J. Environ. Qual. 41: 1633-1641	No Data	-3410%-NS	increased-NS SC	No Data	No Data	No Data	No data	Conducted on 25L scale over 3 months. pH was lowered to 4.5-5.5 using hydrochloric acid or sulfuric acid. Sulfate and methionine addition was also compared. Values calculated from Tables 4 and 5.
3	Acidification	2012	http://dx.doi:10.2134/jeq2011.0184	Petersen, S.O., Andersen, A.J., Eriksen, J. 2012. Effects of cattle slurry acidification on ammonia and methane evolution during storage. J. Environ. Qual. 41: 88-94.	95-99%	No Data	No Data	No Data	No Data	62-87%	No data	Conducted on 25L scale over 3 months. pH was lowered to 4.5-5.5 using hydrochloric acid or sulfuric acid. Sulfate and methionine addition was also compared.
4	Acidification	2011	http://dx.doi:10.1016/j.anifeedsci.2011.04.077	Petersen, S.O., Sommer, S.G. 2011. Ammonia and nitrous oxide interactions: Roles of manure organic matter management. Amin. Feed Sci. Tech. 166-167: 503-513.	reduced	No Data	No Data	No Data	No Data	No Data	No data	Review paper.
5	Acidification	2001	http://dx.doi:10.1016/S1161-0301(01)00112-5	Sommer, S.G. and N.J. Hutchings. 2001. Ammonia emission from field applied manure and its reduction – invited paper. Euro. J. Agron. 15: 1-15.	reduced	No Data	No Data	No Data	No Data	No Data	No data	Review paper.
6
7
8
9
10
NS:Not significant. "reduced" or "increased": specific values not reported.
SC: Sulfur compounds.
					Problem Area Effectiveness/Cost
	Technology	Year	DOI	Reference	Ammonia	Hydrogen Sulfide	Odor	Dust/ Particulates	Volatile Organic Compounds	Greenhouse Gases	Cost	Notes
1	Aeration	2013	http://dx.doi: 10.2527/jas.2013-6584	Montes, F., Meinen, R., Dell, C., Rotz, A., Hristov, A.N., Oh, J., Waghorn, G., Gerber, P.J., Henderson, B., Makkar, H.P.S., Dijkstra, J. 2013. Mitigation of methane and nitrous oxide emissions from animal operations: II. A review of manure management mitigation options. J. Anim. Sci. 91: 5070-5094.	No Data	No Data	No Data	No Data	No Data	reduced CH4 increased N2O	No Data	Review Paper.
2	Aeration	2008	http://dx.doi: 10.13031/2013.25272	Parker, D.B. 2008. Reduction of odor and VOC emissions from a dairy lagoon. Appl. Eng. Agric. 24: 647-655.	No Data	0.96	0.8	No Data	0.94	No Data	No Data	Conducted on farm scale over 30 months. Compared a site with an aerated (was still anaerobic) treatment lagoon and an anaerobic storage lagoon before and after its conversion to a geosynthetic covered treatment lagoon and an aerated (aerobic) storage lagoon. VOC measured were phenol, 4-ethylphenol, p-cresol, indole, skatole and seven VFAs. VOCs were measured in lab scale wind tunnel.
3	Aeration	2008	http://dx.doi:10.3965/j.issn.1934-6344.2008.02.015-020	Zhang, R., McGarvey, J.A., Ma, Y., Mitloehner, F.M. Effects of anaerobic digestion and aerobic treatment on the reduction of gaseous emissions from dairy manure storages. Int. J. Agric. Biol. Eng. 1: 15-20.	No Data	No Data	No Data	No Data	5-74%	-22-25% CH4 31-55% CO2	No Data	Conducted on lab scale over 6 months. Compared control to anaerobic digestion and aerobic treatments.
4	Aeration	2006	http://www.omafra.gov.on.ca/english/engineer/facts/04-033.pdf	Hilborn, D. & DeBruyn, J. 2006. Aeration of liquid manure. Ontario Ministry of Agriculture, Food, and Rural Affair Factsheet Order No. 04-033.	No Data	No Data	reduced	No Data	reduced	No Data	$4,000.00-$30,000.00	Fact Sheet
5	Aeration	2006	http://dx.doi:10.1016/j.agee.2005.08.030	Amon, B., Kryvoruchko, V., Amon, T., Zechmeister-Boltenstern, S. 2006. Methane, nitrous oxide and ammonia emissionsduring storage and after application of dairy cattle slurry and influence of slurry treatment. Agric. Ecosyst. Environ. 112: 153-162.	-0.86	No Data	No Data	No Data	No Data	0.42	No Data	Conducted on pilot scale over 80 days. Values were calculated from abstract.
6
7
8
9
10
NS:Not significant. "reduced" or "increased": specific values not reported.
					Problem Area Effectiveness/Cost
	Technology	Year	DOI	Reference	Ammonia	Hydrogen Sulfide	Odor	Dust/ Particulates	Volatile Organic Compounds	Greenhouse Gases	Cost	Notes
1	Anaerobic Digestion	2014	http://dx.doi.org/10.1016/j.scitotenv.2014.02.038	Battini, F., Agostini, A., Boulamanti, A.K., Giuntoli, J., Amaducci, S. 2014. Mitigating the environmental impacts of milk production via anaerobic digestion of manure: Case study of dairy farm in Po Valley. Sci. Total. Environ. 481: 196-208.	No Data	No Data	No Data	No Data	No Data	23.7-36.5%	No Data	Life cycle assessment paper comparing dairy farm to a dairy farm with biogas plant with and without covered digestate storage.
2	Anaerobic Digestion	2014	http://dx.doi.org/10.1016/j.biosystemseng.2013.11.004	Page, L.H., Ni, J.-Q., Heber, A.J., Mosier, N.S., Liu, X., Joo, H.-S., Ndegwa, P.M., Harrison, J.H. 2014. Characteristics of volatile fatty acids in stored dairy manure before and after anaerobic digestion. Biosyst. Eng. 118: 16-28.	No Data	No Data	No Data	No Data	85-91%	No Data	No Data	Conducted on lab scale over 3 months. Compared control (raw) to anaerobic digester influent and effluent and effluent after solid separation. VFAs were measured in the manure NOTemissions. Values calculated from abstract.
3	Anaerobic Digestion	2013	http://dx.doi:10.13031/trans.56.10230	Koirala, K., Ndegwa, P.M., Joo, H.S., Frear, C., Stockle, C.O., Harrison, J.H. 2013. Impact of anaerobic digestion of liquid dairy manure on ammonia volatilization process. T. ASABE. 56: 1959-1966.	-61--7%	No Data	No Data	No Data	No Data	No Data	No Data	Conducted on lab scale with a wind tunnel on manure from commercail farm with anaerobic digester.
4	Anaerobic Digestion	2013	http://dx.doi: 10.2527/jas.2013-6584	Montes, F., Meinen, R., Dell, C., Rotz, A., Hristov, A.N., Oh, J., Waghorn, G., Gerber, P.J., Henderson, B., Makkar, H.P.S., Dijkstra, J. 2013. Mitigation of methane and nitrous oxide emissions from animal operations: II. A review of manure management mitigation options. J. Anim. Sci. 91: 5070-5094.	increased	No Data	No Data	No Data	No Data	reduced CH4 reduced N2O	No Data	Review Paper.
5	Anaerobic Digestion	2012	http://dx.doi:10.13031/trans.56.10230	Faulhaber, C.R., Raman, D.R., & Burns, R.T. (2012) An engineering-economic model for analyzing dairy plug-flow anaerobic digesters: cost structures and policy implications. T. ASABE 55(1): 201-209.	No Data	No Data	No Data	No Data	No Data	No Data	$300,000.00-$800,000.00	Modeling paper. Value is capital cost in 2010.
6	Anaerobic Digestion	2011	http://dx.doi:10.1016/j.renene.2010.05.016	Kaparaju, P., Rintala, J. 2011. Mitigation of greenhouse gas emissions by adopting anaerobic digestion technology on dairy, sow and pig farms in Finland. Renew. Energ. 36: 31-41.	No Data	No Data	No Data	No Data	No Data	3540	No Data	Conduced on lab scale and used modeling. Values are kg CO2 eq/year saved per livestock unit, calculated from abstract and Table 1.
7	Anaerobic Digestion	2011	http://dx.doi:10.1016/j.wasman.2011.03.015	Maranon, E., Salter, A.M., Castrillon, L., Heaven, S., Fernandez-Nava, Y. 2011. Reducing the enironmental impact of methane emissions from dairy farms by anaerobic digestion of cattle waste. Waste Manage. 31: 1745-1751.	No Data	No Data	No Data	No Data	No Data	978-1776	No Data	Modeling paper, used data from 4 farms. Values are kg CO2 eq/year saved per livestock unit.
8	Anaerobic Digestion	2011	http://dx.doi:10.1016/j.anifeedsci.2011.04.077	Petersen, S.O., Sommer, S.G. 2011. Ammonia and nitrous oxide interactions: Roles of manure organic matter management. Amin. Feed Sci. Tech. 166-167: 503-513.	increased	No Data	No Data	No Data	No Data	reduced N2O	No data	Review paper.
9	Anaerobic Digestion	2008	http://dx.doi:10.3965/j.issn.1934-6344.2008.02.015-020	Zhang, R., McGarvey, J.A., Ma, Y., Mitloehner, F.M. Effects of anaerobic digestion and aerobic treatment on the reduction of gaseous emissions from dairy manure storages. Int. J. Agric. Biol. Eng. 1: 15-20.	No Data	No Data	No Data	No Data	17-74%	63-70% CH4 64-69% CO2	No Data	Conducted on lab scale over 6 months. Compared control to anaerobic digestion and aerobic treatments.
10	Anaerobic Digestion	2007	http://www-archive.abe.iastate.edu/fileadmin/www.abe.iastate.edu/extension/wastemgmt/Anaerobic_Digestion/NRCS_Tech_Note_1_corrected.pdf	Beddoes, J.C., Bracmort, K.S., Burns, R.T., Lazarus, W.F. (2007). An analysis of energy production costs from anaerobic digestion systems on U.S. livestock production facilities. USDA NRCS Technical Note. No. 1.	No Data	No Data	No Data	No Data	No Data	No Data	500000	USDA Technical Note. The cost is the capital cost, the result of the electricity that it produces is very close to the average U.S. retail cost of electricity. The resulting biogas is ~ half the price of natural gas.
11	Anaerobic Digestion	2006	http://dx.doi:10.1016/j.agee.2005.08.016	Clemens, J., Trimborn, M., Weiland, P., Amon, B. 2006. Mitigation of greenhouse gas emissions by anaerobic digestion of cattle slurry. Agric Ecosyst Environ. 112: 171-177.	-101-14%	No Data	No Data	No Data	No Data	32-68% CH4 -49-9% N2O	No Data	Conducted on pilot scale over 100-140 days. Compared control with digested manure with different levels of covering; straw, wood or no cover. Values calculated from Table 4.
12	Anaerobic Digestion	2006	http://dx.doi:10.1016/j.agee.2005.08.023	Weiske, A., Vabitsch, A., Olesen, J.E., Schelde, K., Michel, J., Friedrich, R., Kaltschmitt, M. 2006. Mitigation of greenhouse gas emissions in european conventional and organic dairy farming. Agric. Ecosyst. Environ. 112: 221-232.	No Data	No Data	No Data	No Data	No Data	-24-96%	No Data	Modeling paper.
13	Anaerobic Digestion	2005	http://dx.doi:10.1016/j.agee.2005.08.030	Amon, B., Kryvoruchko, V., Amon, T., Zechmeister-Boltenstern, S. 2005. Methane, nitrous oxide and ammonia emissionsduring storage and after application of dairy cattle slurry and influence of slurry treatment. Agric. Ecosyst. Environ. 112: 153-162.	NS	No Data	No Data	No Data	No Data	0.59	No Data	Conducted on pilot scale over 80 days. Values were calculated from abstract.
14
15
NS:Not significant. "reduced" or "increased": specific values not reported.
					Problem Area Effectiveness/Cost
	Technology	Year	DOI	Reference	Ammonia	Hydrogen Sulfide	Odor	Dust/ Particulates	Volatile Organic Compounds	Greenhouse Gases	Cost	Notes
1	Composting	2013	http://dx.doi: 10.2527/jas.2013-6584	Montes, F., Meinen, R., Dell, C., Rotz, A., Hristov, A.N., Oh, J., Waghorn, G., Gerber, P.J., Henderson, B., Makkar, H.P.S., Dijkstra, J. 2013. Mitigation of methane and nitrous oxide emissions from animal operations: II. A review of manure management mitigation options. J. Anim. Sci. 91: 5070-5094.	increased	No Data	No Data	No Data	No Data	reduced CH4	No Data	Review Paper.
2	Composting	2011	http://dx.doi:10.1016/j.anifeedsci.2011.04.077	Petersen, S.O., Sommer, S.G. 2011. Ammonia and nitrous oxide interactions: Roles of manure organic matter management. Amin. Feed Sci. Tech. 166-167: 503-513.	increased	No Data	No Data	No Data	No Data	reduced N2O	No data	Review paper.
3	Composting	2009	http://dx.doi:10.1016/j.biortech.2008.11.027	Bernal, M.P., Alburquerque, J.A., & Moral, R. 2009. Composting of animal manures and chemical criteria for compost maturity assessment. A review. Bioresour. Technol.100: 5444-5453.	No Data	No Data	No Data	No Data	No Data	No Data	No Data	Review of livestock manure composting. Nitrogen in compost.
4	Composting	2005	http://dx.doi:10.1007/s10705-005-1268-5	Pattey, E., Trzcinski, M.K., Dejardins, R.L. 2005. Quantifying the reduction of greenhouse gas emissions as a result of composting dairy and beef cattle manure. Nutr. Cycl. Agroecosys. 72: 173-187.	No Data	No Data	No Data	No Data	No Data	-111--92% CO2 50-90% CH4 -476--299% N2O	No Data	Conducted on pilot scale over 14 weeks with three reps. Compared slurry, stockpiled and composted manure. Slurry was considered as control. Values calculated from Table 5.
5	Composting	2004	http://dx.doi:10.1023/B:WATE.0000019932.04020.b6	Peigne, J., Girardin, P. 2004. Environmental impacts of farm-scale composting practices. Water Air Soil Poll. 153: 45-68.	No Data	No Data	No Data	No Data	No Data	No Data	No Data	Review Paper. Very good for general composting emission mitigations.
6
7
8
9
10
NS:Not significant. "reduced" or "increased": specific values not reported.
					Problem Area Effectiveness/Cost
	Technology	Year	DOI	Reference	Ammonia	Hydrogen Sulfide	Odor	Dust/ Particulates	Volatile Organic Compounds	Greenhouse Gases	Cost	Notes
1	Diet Manipulations	2014	http://dx.doi:10.13031/trans.57.10246	Liu, Z., Powers, W. 2014. Greenhouse gases emissions from multi-species animal operations and potential diet effects. T. ASABE. 57: 219-227.	No Data	No Data	No Data	No Data	No Data	NS	No Data	Conducted in controlled rooms over 27-98 days with 3 to 4 reps. Compared regional diets in US . Table 7 was used to calculate values.
2	Diet Manipulations	2012	http://www.extension.org/pages/15538/air-quality-in-animal-agriculture	Carter, S., A. Sutton, and R. Stenglein. 2012. Diet and Feed Management to Mitigate Airborne Emissions. eXtension Air Quality Education in Agriculture. pp. 10.	reduced	No Data	No Data	No Data	No Data	reduced CH4	Can improve returns	Extension review fact sheet. Phase feeding, reducing crude protein, balancing dietary proteins, highly processed grains.
3	Diet Manipulations	2011	http://dx.doi:10.1016/j.anifeedsci.2011.04.077	Petersen, S.O., Sommer, S.G. 2011. Ammonia and nitrous oxide interactions: Roles of manure organic matter management. Amin. Feed Sci. Tech. 166-167: 503-513.	reduced	No Data	No Data	No Data	No Data	reduced N2O	No data	Review paper.
4
5
NS:Not significant. "reduced" or "increased": specific values not reported.
					Problem Area Effectiveness/Cost
	Technology	Year	DOI	Reference	Ammonia	Hydrogen Sulfide	Odor	Dust/ Particulates	Volatile Organic Compounds	Greenhouse Gases	Cost	Notes
1	Impermeable Covers	2013	http://dx.doi: 10.2527/jas.2013-6584	Montes, F., Meinen, R., Dell, C., Rotz, A., Hristov, A.N., Oh, J., Waghorn, G., Gerber, P.J., Henderson, B., Makkar, H.P.S., Dijkstra, J. 2013. Mitigation of methane and nitrous oxide emissions from animal operations: II. A review of manure management mitigation options. J. Anim. Sci. 91: 5070-5094.	No Data	No Data	No Data	No Data	No Data	reduced CH4 reduced N2O	No Data	Review Paper.
2	Impermeable Covers	2011	http://dx.doi:10.1016/j.anifeedsci.2011.04.077	Petersen, S.O., Sommer, S.G. 2011. Ammonia and nitrous oxide interactions: Roles of manure organic matter management. Amin. Feed Sci. Tech. 166-167: 503-513.	reduced	No Data	No Data	No Data	No Data	reduced N2O	No data	Review paper.
3	Impermeable Covers	2008	http://dx.doi: 10.13031/2013.25272	Parker, D.B. 2008. Reduction of odor and VOC emissions from a dairy lagoon. Appl. Eng. Agric. 24: 647-655.	No Data	0.96	0.8	No Data	0.94	No Data	No Data	Conducted on farm scale over 30 months. Compared a site with an aerated (was still anaerobic) treatment lagoon and an anaerobic storage lagoon before and after its conversion to a geosynthetic covered treatment lagoon and an aerated (aerobic) storage lagoon. VOC measured were phenol, 4-ethylphenol, p-cresol, indole, skatole and seven VFAs. VOCs were measured in lab scale wind tunnel.
4
5
NS:Not significant. "reduced" or "increased": specific values not reported.
					Problem Area Effectiveness/Cost
	Technology	Year	DOI	Reference	Ammonia	Hydrogen Sulfide	Odor	Dust/ Particulates	Volatile Organic Compounds	Greenhouse Gases	Cost	Notes
1	Landscaping	2008	http://www.google.com/url?sa=t&rct=j&q=&esrc=s&source=web&cd=8&ved=0CEsQFjAH&url=http%3A%2F%2Fstore.extension.iastate.edu%2FProduct%2FMitigating-Air-Emissions-Conference-Proceedings-PDF&ei=8HBBVKXBMJWiyATK1oCADA&usg=AFQjCNGpm8U-UeZWaKvwQWPP8Y7UzqlE3w&bvm=bv.77648437,d.aWw	Tyndall, J. 2008.The use of vegetative environmental buffers for livestock and poultry odor control. In: Mitigating Air Emissions from Animal Feeding Operations Conference Proceedings. Des Moines, Iowa. p. 21-26.	No Data	No Data	6-15%	49-56%	No Data	No Data	$1,741 over 20yr	Conference review paper.
2
3
4
5
NS:Not significant. "reduced" or "increased": specific values not reported.
					Problem Area Effectiveness/Cost
	Technology	Year	DOI	Reference	Ammonia	Hydrogen Sulfide	Odor	Dust/ Particulates	Volatile Organic Compounds	Greenhouse Gases	Cost	Notes
1	Manure Additives	2007	http://dx.doi:10.1016/j.biortech.2006.11.004	Van der Stelt, B., Temminghoff, E.J.M., Van Vliet, P.C.J., Van Riemsdijk, W.H. 2007. Volatilization of ammonia from manure as affected by manure additives, temperature and mixing. Bioresour. Technol. 98: 3449-3455.	NS-34%	No Data	No Data	No Data	No Data	No Data	No Data	Conducted on 10kg scale over >223 days. Compared control and three addivives a three temperatures with mixing and no mixing.
2	Manure Additives	2006	http://dx.doi:10.1016/j.agee.2005.08.013	Yamulki, S. 2006. Effect of straw addition on nitrous oxide and methane emissions from stored farmyard manures. Agric. Ecosyst. Environ. 112: 140-145.	No Data	No Data	No Data	No Data	No Data	NS-57% N2O 45-51% CH4	No Data	Conducted on 40kg scale over 120 days with three reps. Straw was used as an additive to diary manure from conventional and organic farms.
3	Manure Additives	2004	http://dx.doi.org/10.1080/00288233.2004.9513619	Luo, J., Kulasegarampillai, M., Bolan, N., Donnison, A. 2004. Control of gaseous emissions of ammonia and hydrogen sulphide from cow manure by use of natural materials. New Zeal. J. Agr. Res. 47: 545-556.	24-85%	86-94%	No Data	No Data	No Data	No Data	No Data	Conducted on lab scale over 7-9 weeks with three reps. Compared the addition of of soil, pine bark, sawdust and wood savings to manure under aerobic and anaerobic conditions.
4	Manure Additives	2001	http://dx.doi: 10.2134/jeq2001.302345x	McCrory, D.F., Hobb, P.J. 2001. Additives to reduce ammonia and odor emissions from livestock wastes: A review. J. Environ. Qual. 30: 345-355.	0.6	No Data	reduced	No Data	No Data	No Data	No Data	Review Paper. Additives was clinoptilolite.
5
NS:Not significant. "reduced" or "increased": specific values not reported.
					Problem Area Effectiveness/Cost
	Technology	Year	DOI	Reference	Ammonia	Hydrogen Sulfide	Odor	Dust/ Particulates	Volatile Organic Compounds	Greenhouse Gases	Cost	Notes
1	Permeable Covers	2013	http://dx.doi: 10.2527/jas.2013-6584	Montes, F., Meinen, R., Dell, C., Rotz, A., Hristov, A.N., Oh, J., Waghorn, G., Gerber, P.J., Henderson, B., Makkar, H.P.S., Dijkstra, J. 2013. Mitigation of methane and nitrous oxide emissions from animal operations: II. A review of manure management mitigation options. J. Anim. Sci. 91: 5070-5094.	reduced	No Data	No Data	No Data	No Data	reduced CH4 increased N2O	No Data	Review Paper.
2	Permeable Covers	2011	http://dx.doi:10.1016/j.anifeedsci.2011.04.077	Petersen, S.O., Sommer, S.G. 2011. Ammonia and nitrous oxide interactions: Roles of manure organic matter management. Amin. Feed Sci. Tech. 166-167: 503-513.	reduced	No Data	No Data	No Data	No Data	increased N2O	No data	Review paper.
3	Permeable Covers	2008	http://dx.doi: 10.13031/2013.25273	VanderZaag, A.C., Gordon, R.J., Glass, V.M., Jamieson, R.C. 2008. Floating covers to reduce gas emissions from liquid manure storages: A review. Appl. Eng. Agric. 24: 657-671.	35% (47)	72% (42)	50% (25)	No Data	No Data	39% (49) CH4 -3% (4) N2O	No Data	Review Paper. Values are overall averages from Table 1 broke down by species and if the cover is permeable or impermeable. Values in () are Stdev.
4	Permeable Covers	2006	http://dx.doi:10.1016/j.agee.2005.08.016	Clemens, J., Trimborn, M., Weiland, P., Amon, B. 2006. Mitigation of greenhouse gas emissions by anaerobic digestion of cattle slurry. Agric Ecosyst Environ. 112: 171-177.	20-65%	No Data	No Data	No Data	No Data	NS-27% CH4 -20-15% N2O	No Data	Conducted on pilot scale over 100-140 days. Compared control with digested manure with different levels of covering; straw, wood or no cover. Values calculated from Table 4.
5	Permeable Covers	2005	http://dx.doi:10.1016/j.agee.2005.08.030	Amon, B., Kryvoruchko, V., Amon, T., Zechmeister-Boltenstern, S. 2005. Methane, nitrous oxide and ammonia emissionsduring storage and after application of dairy cattle slurry and influence of slurry treatment. Agric. Ecosyst. Environ. 112: 153-162.	0.41	No Data	No Data	No Data	No Data	-0.3	No Data	Conducted on pilot scale over 80 days. Compared straw cover (control) to wooden cover. Values were calculated from abstract.
6
7
8
9
10
NS:Not significant. "reduced" or "increased": specific values not reported.
					Problem Area Effectiveness/Cost
	Technology	Year	DOI	Reference	Ammonia	Hydrogen Sulfide	Odor	Dust/ Particulates	Volatile Organic Compounds	Greenhouse Gases	Cost	Notes
1	Siting	2008	http://www.google.com/url?sa=t&rct=j&q=&esrc=s&source=web&cd=8&ved=0CEsQFjAH&url=http%3A%2F%2Fstore.extension.iastate.edu%2FProduct%2FMitigating-Air-Emissions-Conference-Proceedings-PDF&ei=8HBBVKXBMJWiyATK1oCADA&usg=AFQjCNGpm8U-UeZWaKvwQWPP8Y7UzqlE3w&bvm=bv.77648437,d.aWw	Stowell, R., C. Henry, C. Powers, D. Schulte. 2008. Siting animal production facilities and evaluating odor control options using the odor footprint tool. In: Mitigating Air Emissions from Animal Feeding Operations. Conference Proceedings, May 19-21, 2008 (Des Moines, IA). Iowa State University. pp. 2-6.	No Data	No Data	Provides minimun separation distances of facilities from others.	No Data	No Data	No Data	No direct cost	Conference paper. Model based.
2	Siting	2005	http://dx.doi:10.13031/2013.20089	Jacobson, L.D., H. Guo, D.R. Schmidt, R.E. Nicolai, J. Zhu, K.A. Janni. 2005. Development of the OFFSET model for determination of odor-annoyance-free setback distances from animal production sites: Part 1. Review and Experiment. T. ASAE 48(6):2259-2268.	No Data	No Data	Model to predict odor exposure around swine facilities.	No Data	No Data	No Data	No Data	Modeling paper. Odor emissions measured from 280 animal buildings on 85 farms.
3	Siting	2005	http://dx.doi:10.13031/2013.20090	Guo, H., Jacobson, L.D., D.R. Schmidt, R.E. Nicolai, J. Zhu, K.A. Janni. 2005. Development of the OFFSET model for determination of odor-annoyance-free setback distances from animal production sites: Part II. Model development and evaluations. T. ASAE 48(6):2269-2276.	No Data	No Data	Model to predict odor exposure around swine facilities.	No Data	No Data	No Data	No Data	Modeling paper. Odor emissions measured from 280 animal buildings on 85 farms.
4
5
NS:Not significant. "reduced" or "increased": specific values not reported.
					Problem Area Effectiveness/Cost
	Technology	Year	DOI	Reference	Ammonia	Hydrogen Sulfide	Odor	Dust/ Particulates	Volatile Organic Compounds	Greenhouse Gases	Cost	Notes
1	Solids	2013	http://dx.doi: 10.2527/jas.2013-6584	Montes, F., Meinen, R., Dell, C., Rotz, A., Hristov, A.N., Oh, J., Waghorn, G., Gerber, P.J., Henderson, B., Makkar, H.P.S., Dijkstra, J. 2013. Mitigation of methane and nitrous oxide emissions from animal operations: II. A review of manure management mitigation options. J. Anim. Sci. 91: 5070-5094.	No Data	No Data	No Data	No Data	No Data	reduced CH4 may reduced N2O	No Data	Review Paper.
2	Solids	2011	http://dx.doi: 10.13031/2013.36463	El-Mashad, H.M., Zhang, R., Arteaga, V., Rumsey, T., Mitloehner, F.M. 2011. Volatile fatty acids and alcohols production during anaerobic storage of dairy manure. T. ASABE. 54: 599-607.	No Data	No Data	No Data	No Data	0.56	increased	No Data	Conducted on lab scale over 1 month. Compared manure with total solid content of 2,4 and 9% at temperatures of 15, 25, 35 degrees C. VFAs were measured in the manure, NOT emissions, modeled acetic acid emissions. Values for VOCs are VFAs calculated from max concentration values listed in the conclusions with 9% TS as the control.
3	Solids	2011	http://dx.doi:10.1016/j.anifeedsci.2011.04.077	Petersen, S.O., Sommer, S.G. 2011. Ammonia and nitrous oxide interactions: Roles of manure organic matter management. Amin. Feed Sci. Tech. 166-167: 503-513.	increased	No Data	No Data	No Data	No Data	increased N2O	No data	Review paper.
4	Solids	2008	http://dx.doi:10.2134/jeq2007.0330	Fangueiro, D., Coutinho, J., Chadwick, D., Moreira, N., Trindade, H. 2008. Effect of cattle slurry separation on greenhouse gas and ammonia emissions during storage. J. Environ. Qual. 37: 2322-2331.	-35--15%	No Data	No Data	No Data	No Data	30-40% CH4 -650% CO2 -1240% N2O	No Data	Conducted on lab scale over 48 days. Compared control with screw press separation, chemically enhanced settling and a combine separation process.
5	Solids	2005	http://dx.doi:10.1016/j.agee.2005.08.030	Amon, B., Kryvoruchko, V., Amon, T., Zechmeister-Boltenstern, S. 2005. Methane, nitrous oxide and ammonia emissionsduring storage and after application of dairy cattle slurry and influence of slurry treatment. Agric. Ecosyst. Environ. 112: 153-162.	-0.78	No Data	No Data	No Data	No Data	0.37	No Data	Conducted on pilot scale over 80 days. Values were calculated from abstract and are from kg CO2 eq. per cubic meter.
6	Solids	1997	http://dx.doi:10.13031/2013.21644	Zhang, R.H. &Westerman, P.W. 1997. Solid-liquid separation of animal manure for odor control and nutrient management. Appl. Eng. Agric.13(5): 657-664	No Data	No Data	No Data	No Data	No Data	No Data	$10,000.00-$50,000.00	Review paper.
7
8
9
10
NS:Not significant. "reduced" or "increased": specific values not reported.
					Problem Area Effectiveness/Cost
	Technology	Year	DOI	Reference	Ammonia	Hydrogen Sulfide	Odor	Dust/ Particulates	Volatile Organic Compounds	Greenhouse Gases	Cost	Notes
1	Urine/Feces Segregation
2
3
4
5
NS:Not significant. "reduced" or "increased": specific values not reported.

## Sheet: Manure Storage_Handling Beef
Beef - Manure Storage & Handling						Reduction < 33%		33 < Reduction < 66%		Reduction > 67%
					Problem Area Effectiveness/Cost
	Technology	Year	DOI	Reference	Ammonia	Hydrogen Sulfide	Odor	Dust/ Particulates	Volatile Organic Compounds	Greenhouse Gases	Cost	Notes
1	Acidification	2013	http://dx.doi: 10.2527/jas.2013-6584	Montes, F., Meinen, R., Dell, C., Rotz, A., Hristov, A.N., Oh, J., Waghorn, G., Gerber, P.J., Henderson, B., Makkar, H.P.S., Dijkstra, J. 2013. Mitigation of methane and nitrous oxide emissions from animal operations: II. A review of manure management mitigation options. J. Anim. Sci. 91: 5070-5094.	reduced	No Data	No Data	No Data	No Data	reduced CH4	No Data	Review Paper.
2	Acidification	2001	http://dx.doi:10.1016/S1161-0301(01)00112-5	Sommer, S.G. and N.J. Hutchings. 2001. Ammonia emission from field applied manure and its reduction – invited paper. Euro. J. Agron.15: 1-15.	reduced	No Data	No Data	No Data	No Data	No Data	No Data	Review paper.
3	Acidification	1997	http://dx.doi:10.1007/BF01991547	Vandre, R. & J. Clemens. 1997. Studies on the relationship between slurry pH, volatilization processes, and the influence of acidifying additives. Nutr. Cycl. Agroecosyst. 47: 157-165.	NS-50%	No Data	No Data	No Data	No Data	increased CO2	No Data	Conducted on lab scale for 24-48 hours with 2-3 reps and 72 hour pilot scale trials.
4
5
NS:Not significant. "reduced" or "increased": specific values not reported.
					Problem Area Effectiveness/Cost
	Technology	Year	DOI	Reference	Ammonia	Hydrogen Sulfide	Odor	Dust/ Particulates	Volatile Organic Compounds	Greenhouse Gases	Cost	Notes
1	Aeration	2013	http://dx.doi: 10.2527/jas.2013-6584	Montes, F., Meinen, R., Dell, C., Rotz, A., Hristov, A.N., Oh, J., Waghorn, G., Gerber, P.J., Henderson, B., Makkar, H.P.S., Dijkstra, J. 2013. Mitigation of methane and nitrous oxide emissions from animal operations: II. A review of manure management mitigation options. J. Anim. Sci. 91: 5070-5094.	No Data	No Data	No Data	No Data	No Data	reduced CH4 increased N2O	No Data	Review Paper.
2	Aeration	2006	http://www.omafra.gov.on.ca/english/engineer/facts/04-033.pdf	Hilborn, D. & DeBruyn, J. (2004.) Aeration of liquid manure. Ontario Ministry of Agriculture, Food, and Rural Affair Factsheet Order No. 04-033.	No Data	No Data	reduced	No Data	reduced	No Data	$4,000.00-$30,000.00	Fact Sheet
3
4
5
NS:Not significant. "reduced" or "increased": specific values not reported.
					Problem Area Effectiveness/Cost
	Technology	Year	DOI	Reference	Ammonia	Hydrogen Sulfide	Odor	Dust/ Particulates	Volatile Organic Compounds	Greenhouse Gases	Cost	Notes
1	Anaerobic Digestion	2013	http://dx.doi: 10.2527/jas.2013-6584	Montes, F., Meinen, R., Dell, C., Rotz, A., Hristov, A.N., Oh, J., Waghorn, G., Gerber, P.J., Henderson, B., Makkar, H.P.S., Dijkstra, J. 2013. Mitigation of methane and nitrous oxide emissions from animal operations: II. A review of manure management mitigation options. J. Anim. Sci. 91: 5070-5094.	increased	No Data	No Data	No Data	No Data	reduced CH4 reduced N2O	No Data	Review Paper.
2
3
4
5
NS:Not significant. "reduced" or "increased": specific values not reported.
					Problem Area Effectiveness/Cost
	Technology	Year	DOI	Reference	Ammonia	Hydrogen Sulfide	Odor	Dust/ Particulates	Volatile Organic Compounds	Greenhouse Gases	Cost	Notes
1	Composting	2013	http://dx.doi: 10.2527/jas.2013-6584	Montes, F., Meinen, R., Dell, C., Rotz, A., Hristov, A.N., Oh, J., Waghorn, G., Gerber, P.J., Henderson, B., Makkar, H.P.S., Dijkstra, J. 2013. Mitigation of methane and nitrous oxide emissions from animal operations: II. A review of manure management mitigation options. J. Anim. Sci. 91: 5070-5094.	increased	No Data	No Data	No Data	No Data	reduced CH4	No Data	Review Paper.
2	Composting	2009	http://dx.doi:10.1016/j.biortech.2008.11.027	Bernal, M.P., Alburquerque, J.A., & Moral, R. 2009. Composting of animal manures and chemical criteria for compost maturity assessment. A review. Bioresour.Technol.00: 5444-5453.	No Data	No Data	No Data	No Data	No Data	No Data	No Data	Review of livestock manure composting.
3	Composting	2007	http://dx.doi:10.1007/s10705-006-9084-0	Hao, X. 2007. Nitrate accumulation and greenhouse gas emissions during compost storage. Nutr. Cycl. Agroecosyst. 78: 189-195.	No Data	No Data	No Data	No Data	No Data	NS CO2 NS CH4 -1600%-NS N2O	No Data	Conducted on 17-22 m^3 scale over 233 days with three reps. Composted with phosphogypsum or sand amendment.
4	Composting	2007	http://dx.doi:10.1016/j.biortech.2006.07.005	Larney, F.J., Hao, X. 2007. A review of composting as a management alternative for beef cattle feedlot manure in southern Alberta, Canada. Bioresour. Technol. 98: 3221-3227.	No Data	No Data	No Data	No Data	No Data	58% CO2/CH4 NS N2O	No Data	Review paper.
5	Composting	2005	http://dx.doi:10.1007/s10705-005-1268-5	Pattey, E., Trzcinski, M.K., Dejardins, R.L. 2005. Quantifying the reduction of greenhouse gas emissions as a result of composting dairy and beef cattle manure. Nutr. Cycl. Agroecosys. 72: 173-187.	No Data	No Data	No Data	No Data	No Data	-153--140% CO2 71-99% CH4 -853--100% N2O	No Data	Conducted on pilot scale over 14 weeks with three reps. Compared slurry, stockpiled and composted manure. Slurry was considered as control. Values calculated from Table 5.
6	Composting	2004	http://dx.doi:10.2134/jeq2004.3700	Hao, X., Chang, C., Larney, F.J. 2004. Carbon, nitrogen balances and greenhouse gas emission during cattle feedlot manure composting. J. Environ. Qual. 33: 37-44.	No Data	No Data	No Data	No Data	No Data	No Data	No Data	Conducted on 33 m^3 scale over 99 days. Composted with staw or wood chips. There was no control compared straw and wood chips.
7	Composting	2004	http://dx.doi:10.1016/S0960-8524(03)00174-3	Parkinson, R., Gibbs, P., Burchett, S., Misselbrook, T. 2004. Effect of turning regime and seasonal weather conditions on nitrogen and phosphorus losses during aerobic composting of cattle manure. Bioresour. Technol. 91: 171-178.	increased	No Data	No Data	No Data	No Data	NS N2O	No Data	Conducted on 12-15 m^3 scale over 4 months. Composted with straw. Control was undisturbed manure/bedding compared to different amounts of turning, 1 or 3.
8	Composting	2004	http://dx.doi:10.1016/j.atmosenv.2004.05.014	Sommer, S.G., McGinn, S.M., Hao, X., Larney, F.J. 2004. Techniques for measuring gas emissions from a composting stockpile of cattle manure. Atmos. Environ. 38: 4643-4652.	No Data	No Data	No Data	No Data	No Data	No Data	No Data	Conduced on farm scale over 7 to 17 days. Compared gas measurement techniques not mitigation technologies.
9	Composting	2004	http://dx.doi:10.1023/B:WATE.0000019932.04020.b6	Peigne, J., Girardin, P. 2004. Environmental impacts of farm-scale composting practices. Water Air Soil Poll. 153: 45-68.	No Data	No Data	No Data	No Data	No Data	No Data	No Data	Review Paper. Very good for general composting emission mitigations.
10	Composting	2001	http://dx.doi:10.2134/jeq2001.302376x	Hao, X., Chang, C., Larney, F.J. Travis, G.R. 2001.Greenhouse gas emission during cattle feedlot manure composting. J. Environ. Qual. 30: 376-386.	No Data	No Data	No Data	No Data	No Data	-128% CO2 NS CH4 -73% N2O	No Data	Conducted on farm scale over 99 days with three reps. Manure contained wheat straw from the bedding. Compared passive and active aeration methods (passive was used as control and values were calculated using Table 2).
11
12
13
14
15
NS:Not significant. "reduced" or "increased": specific values not reported.
					Problem Area Effectiveness/Cost
	Technology	Year	DOI	Reference	Ammonia	Hydrogen Sulfide	Odor	Dust/ Particulates	Volatile Organic Compounds	Greenhouse Gases	Cost	Notes
1	Diet Manipulations	2014	http://dx.doi:10.13031/trans.57.10246	Liu, Z., Powers, W. 2014. Greenhouse gases emissions from multi-species animal operations and potential diet effects. T. ASABE. 57: 219-227.	No Data	No Data	No Data	No Data	No Data	-18-NS CH4 NS-13% CO2 NS N2O	No Data	Conducted in controlled rooms over 27-98 days with 3 to 4 reps. Table 7 was used to calculate values.
2	Diet Manipulations	2012	http://www.extension.org/pages/15538/air-quality-in-animal-agriculture	Carter, S., A. Sutton, and R. Stenglein. 2012. Diet and Feed Management to Mitigate Airborne Emissions. eXtension Air Quality Education in Agriculture. pp. 10.	reduced	No Data	No Data	No Data	No Data	reduced CH4	No Data	Extension review fact sheet. Phase feeding, reducing crude protein, balancing dietary proteins, highly processed grains.
3	Diet Manipulations	2009	http://dx.doi:10.2527/jas.2008-1357	Shabtay, A., Ravid, U., Brosh, A., Baybikov, R., Eitam, H., Laor, Y. 2009. Dynamics of offensive gas-phase odorants in fresh and aged feces throughout the development of beef cattle. J. Anim. Sci. 87: 1835-1848.	No Data	No Data	could reduce	No Data	could reduce	No Data	No Data	Conducted on lab scale manure from 6 bull calves was collected at five stages over 1-36 weeks. Manure was stored under aerobic or anaerobic conditions for 21 days. Diets were reduced from 23 to 13.9% crude protein.
4
5
6
7
8
9
10
NS:Not significant. "reduced" or "increased": specific values not reported.
					Problem Area Effectiveness/Cost
	Technology	Year	DOI	Reference	Ammonia	Hydrogen Sulfide	Odor	Dust/ Particulates	Volatile Organic Compounds	Greenhouse Gases	Cost	Notes
1	Impermeable Covers	2013	http://dx.doi: 10.2527/jas.2013-6584	Montes, F., Meinen, R., Dell, C., Rotz, A., Hristov, A.N., Oh, J., Waghorn, G., Gerber, P.J., Henderson, B., Makkar, H.P.S., Dijkstra, J. 2013. Mitigation of methane and nitrous oxide emissions from animal operations: II. A review of manure management mitigation options. J. Anim. Sci. 91: 5070-5094.	No Data	No Data	No Data	No Data	No Data	reduced CH4 reduced N2O	No Data	Review Paper.
2	Impermeable Covers	2008	http://dx.doi: 10.13031/2013.25273	VanderZaag, A.C., Gordon, R.J., Glass, V.M., Jamieson, R.C. 2008. Floating covers to reduce gas emissions from liquid manure storages: A review. Appl. Eng. Agric. 24: 657-671.	0.81	No Data	0.39	No Data	No Data	No Data	No Data	Review Paper. Values are overall averages from Table 1 broke down by species and if the cover is permeable or impermeable. Values in () are Stdev.
3	Impermeable Covers	2005	http://dx.doi:10.1016/j.atmosenv.2004.10.012	Chadwick, D.R. 2005. Emissions of ammonia, nitrous oxide and methane from cattle manure heaps: effect of compaction and covering. Atmos. Environ. 39: 787-799.	NS-93%	No Data	No Data	No Data	No Data	-1850-71% N2O -139-78% CH4	No Data	Conducted on pilot scale over 90 and 109 days. Compared compaction and covering of the manure. Values calculated form Table 3.
4
5
NS:Not significant. "reduced" or "increased": specific values not reported.
					Problem Area Effectiveness/Cost
	Technology	Year	DOI	Reference	Ammonia	Hydrogen Sulfide	Odor	Dust/ Particulates	Volatile Organic Compounds	Greenhouse Gases	Cost	Notes
1	Landscaping	2008	http://www.google.com/url?sa=t&rct=j&q=&esrc=s&source=web&cd=8&ved=0CEsQFjAH&url=http%3A%2F%2Fstore.extension.iastate.edu%2FProduct%2FMitigating-Air-Emissions-Conference-Proceedings-PDF&ei=8HBBVKXBMJWiyATK1oCADA&usg=AFQjCNGpm8U-UeZWaKvwQWPP8Y7UzqlE3w&bvm=bv.77648437,d.aWw	Tyndall, J. 2008.The use of vegetative environmental buffers for livestock and poultry odor control. In: Mitigating Air Emissions from Animal Feeding Operations Conference Proceedings. Des Moines, Iowa. p. 21-26.	No Data	No Data	6-15%	49-56%	No Data	No Data	$1,741 over 20yr	Conference review paper.
2
3
4
5
NS:Not significant. "reduced" or "increased": specific values not reported.
					Problem Area Effectiveness/Cost
	Technology	Year	DOI	Reference	Ammonia	Hydrogen Sulfide	Odor	Dust/ Particulates	Volatile Organic Compounds	Greenhouse Gases	Cost	Notes
1	Manure Additives
2
3
4
5
NS:Not significant. "reduced" or "increased": specific values not reported.
					Problem Area Effectiveness/Cost
	Technology	Year	DOI	Reference	Ammonia	Hydrogen Sulfide	Odor	Dust/ Particulates	Volatile Organic Compounds	Greenhouse Gases	Cost	Notes
1	Permeable Covers	2013	http://dx.doi: 10.2527/jas.2013-6584	Montes, F., Meinen, R., Dell, C., Rotz, A., Hristov, A.N., Oh, J., Waghorn, G., Gerber, P.J., Henderson, B., Makkar, H.P.S., Dijkstra, J. 2013. Mitigation of methane and nitrous oxide emissions from animal operations: II. A review of manure management mitigation options. J. Anim. Sci. 91: 5070-5094.	reduced	No Data	No Data	No Data	No Data	reduced CH4 increased N2O	No Data	Review Paper.
2	Permeable Covers	2008	http://dx.doi: 10.13031/2013.25273	VanderZaag, A.C., Gordon, R.J., Glass, V.M., Jamieson, R.C. 2008. Floating covers to reduce gas emissions from liquid manure storages: A review. Appl. Eng. Agric. 24: 657-671.	75% (21)	No Data	62% (29)	No Data	No Data	-6% (49) CO2 -47% (89) CH4	No Data	Review Paper. Values are overall averages from Table 1 broke down by species and if the cover is permeable or impermeable. Values in () are Stdev.
3	Permeable Covers	2005	http://dx.doi:10.2134/jeq2005.455	Petersen, S.O., Amon, B., Gattinger, A. 2005. Methane oxidation in slurry storage surface crusts. J. Environ. Qual. 34: 455-461.	No Data	No Data	No Data	No Data	No Data	15% CH4	$1.2-$5.3/Mg carbon equivalents	Conducted on lab scale over 140 days on the crust of manure, digested manure straw was added to form crust and with and without a wood cover. Trials on crust uptake and oxidation of methane.
4
5
NS:Not significant. "reduced" or "increased": specific values not reported.
					Problem Area Effectiveness/Cost
	Technology	Year	DOI	Reference	Ammonia	Hydrogen Sulfide	Odor	Dust/ Particulates	Volatile Organic Compounds	Greenhouse Gases	Cost	Notes
1	Siting	2008	http://www.google.com/url?sa=t&rct=j&q=&esrc=s&source=web&cd=8&ved=0CEsQFjAH&url=http%3A%2F%2Fstore.extension.iastate.edu%2FProduct%2FMitigating-Air-Emissions-Conference-Proceedings-PDF&ei=8HBBVKXBMJWiyATK1oCADA&usg=AFQjCNGpm8U-UeZWaKvwQWPP8Y7UzqlE3w&bvm=bv.77648437,d.aWw	Stowell, R., C. Henry, C. Powers, D. Schulte. 2008. Siting animal production facilities and evaluating odor control options using the odor footprint tool. In: Mitigating Air Emissions from Animal Feeding Operations. Conference Proceedings, May 19-21, 2008 (Des Moines, IA). Iowa State University. pp. 2-6.	No Data	No Data	Provides minimun separation distances of facilities from others.	No Data	No Data	No Data	No direct cost	Conference paper. Model based.
2	Siting	2005	http://dx.doi:10.13031/2013.20089	Jacobson, L.D., H. Guo, D.R. Schmidt, R.E. Nicolai, J. Zhu, K.A. Janni. 2005. Development of the OFFSET model for determination of odor-annoyance-free setback distances from animal production sites: Part 1. Review and Experiment. T. ASAE 48(6):2259-2268.	No Data	No Data	Model to predict odor exposure around swine facilities.	No Data	No Data	No Data	No Data	Modeling paper. Odor emissions measured from 280 animal buildings on 85 farms.
3	Siting	2005	http://dx.doi:10.13031/2013.20090	Guo, H., Jacobson, L.D., D.R. Schmidt, R.E. Nicolai, J. Zhu, K.A. Janni. 2005. Development of the OFFSET model for determination of odor-annoyance-free setback distances from animal production sites: Part II. Model development and evaluations. T. ASAE 48(6):2269-2276.	No Data	No Data	Model to predict odor exposure around swine facilities.	No Data	No Data	No Data	No Data	Modeling paper. Odor emissions measured from 280 animal buildings on 85 farms.
4
5
NS:Not significant. "reduced" or "increased": specific values not reported.
					Problem Area Effectiveness/Cost
	Technology	Year	DOI	Reference	Ammonia	Hydrogen Sulfide	Odor	Dust/ Particulates	Volatile Organic Compounds	Greenhouse Gases	Cost	Notes
1	Solids	2013	http://dx.doi: 10.2527/jas.2013-6584	Montes, F., Meinen, R., Dell, C., Rotz, A., Hristov, A.N., Oh, J., Waghorn, G., Gerber, P.J., Henderson, B., Makkar, H.P.S., Dijkstra, J. 2013. Mitigation of methane and nitrous oxide emissions from animal operations: II. A review of manure management mitigation options. J. Anim. Sci. 91: 5070-5094.	No Data	No Data	No Data	No Data	No Data	reduced CH4 may reduced N2O	No Data	Review Paper.
2	Solids	1997	http://dx.doi:10.13031/2013.21644	Zhang, R.H. &Westerman, P.W. 1997. Solid-liquid separation of animal manure for odor control and nutrient management. Appl. Eng. Agric. 13(5): 657-664.	No Data	No Data	No Data	No Data	No Data	No Data	$10,000.00-$50,000.00	Review paper.
3
4
5
NS:Not significant. "reduced" or "increased": specific values not reported.
					Problem Area Effectiveness/Cost
	Technology	Year	DOI	Reference	Ammonia	Hydrogen Sulfide	Odor	Dust/ Particulates	Volatile Organic Compounds	Greenhouse Gases	Cost	Notes
1	Urine/Feces Segregation
2
3
4
5
NS:Not significant. "reduced" or "increased": specific values not reported.
					Problem Area Effectiveness/Cost
	Technology	Year	DOI	Reference	Ammonia	Hydrogen Sulfide	Odor	Dust/ Particulates	Volatile Organic Compounds	Greenhouse Gases	Cost	Notes
1	Stocking Density	2014	http://dx.doi:10.13031/aea.30.10681	Bush, K.J., Heflin, K.R., Marek, G.W., Bryant, T.C., Auvermann, B.W. 2014. Increasing stocking density reduces emissions of fugitive dust from cattle feedyards. Appl. Eng. Agric. 30(5): 815-824.	No Data	No Data	No Data	79-81%	No Data	No Data	No Data	Conducted on farm scale over 160 days. Compared control with lot stocked at double the control and a lot with the same amount of cattle as control in a lot half the size.
2
3
4
5
NS:Not significant. "reduced" or "increased": specific values not reported.
